# Supplementary material for: Epstein Barr virus-mediated transformation of B cells from XIAP-deficient patients leads to increased expression of the tumor suppressor CADM1
Source: Cell Death Dis. 2022 Oct 22;13(10):892. doi: 10.1038/s41419-022-05337-z (PMC9587222; doi:10.1038/s41419-022-05337-z)
Supplement: Supplementary file 8 — supplemental Table S1 [file 41419_2022_5337_MOESM8_ESM.xlsx]

## Sheet: Sheet1
	Donor ID	Mutation	Protein	Age (at blood donations)	Symptoms	Treatment
	X1	C>T847	Q283X absent	22	Hypogammaglobulinemia, HLH (Influenza)	IVIG, Cyclosporin A and steroids to treat HLH
	X2	Deletion Exon 2-5	absent	3.5	HLH, Hypogammaglobulinemia	IVIG
	X3	Deletion Exon 4-6	absent	22	IBD	Colectomy, IVIG
	X4	219G>A	Тrp73Теr absent	7	IBD	IVIG, corticosteroids, infliximab
	M1			ND	none	-
	M2			30	none	-
	M3			58	none	-
	M4			36	none	-
