# Supplementary material for: Epstein Barr virus-mediated transformation of B cells from XIAP-deficient patients leads to increased expression of the tumor suppressor CADM1
Source: Cell Death Dis. 2022 Oct 22;13(10):892. doi: 10.1038/s41419-022-05337-z (PMC9587222; doi:10.1038/s41419-022-05337-z)
Supplement: Supplementary file 9 — supplemental Table 2 [file 41419_2022_5337_MOESM9_ESM.xlsx]

## Sheet: Sheet1
	LCL ID	XIAP mutation (DNA/Protein level)	XIAP protein expression	Source
	X1	847C>T (Q283X)	Not detectable	This study
	X2	gross deletion Ex. 1-4	Not detectable	This study
	X5	1445C>G (P482R)	Decreased	Corresponds to patient 3 in (R. Marsh 2010)
	X6	997C>T (Q333X)	Not detectable	Corresponds to patient 7 in (R. Marsh 2010)
	X7	563G>A (G188E)	Decreased	Corresponds to patient 5 in (R. Marsh 2010)
	M1	-	normal	This study
	M2	-	normal	This study
	M3	-	normal	This study
	C1	-	normal	(McHugh et al. 2017)
	C2	-	normal	(McHugh et al. 2017)
	C3	-	normal	(McHugh et al. 2017)
