# Supplementary material for: Epstein Barr virus-mediated transformation of B cells from XIAP-deficient patients leads to increased expression of the tumor suppressor CADM1
Source: Cell Death Dis. 2022 Oct 22;13(10):892. doi: 10.1038/s41419-022-05337-z (PMC9587222; doi:10.1038/s41419-022-05337-z)
Supplement: Supplementary file 10 — supplemental Table 3 [file 41419_2022_5337_MOESM10_ESM.xlsx]

## Sheet: Sheet1
	Table S3. Quantitative RT-PCR primers used in this study to detect EBV and cellular gene transcripts.
	Name	Primer/Probe	Sequence	Source
	EBNA1 (Wp)	F	TGCCTGAACCTGTGGTTGG	(Bell et al., 2006)
		R	CATGATTCACACTTAAAGGAGACGG
		Probe	TCCTCTGGAGCCTGACCTGTGATCG
	EBNA2	F	GCTTAGCCAGTAACCCAGCACT	(Bell et al., 2006)
		R	TGCTTAGAAGGTTGTTGGCATG
		Probe	CCCAACCACAGGTTCAGGCAAAACTTT
	BZLF1	F	CCCAAACTCGACTTCTGAAGATGTA	(Tierney et al., 2015)
		R	TGATAGACTCTGGTAGCTTGGTCAA
		Probe	CCCATACCAGGTGCCTTT
	LMP1	F	AATTTGCACGGACAGGCATT	(Bell et al., 2006)
		R	AAGGCCAAAAGCTGCCAGAT
		Probe	TCCAGATACCTAAGACAAGTAAGCACCCGAAGAT
	LMP2A	F	CGGGATGACTCATCTCAACACATA	(Bell et al., 2006)
		R	GGCGGTCACAACGGTACTAACT
		Probe	CAGTATGCCTGCCTGTAATTGTTGCGC
	EBER1	F	TGCTAGGGAGGAGACGTGTGT	(Tierney et al., 2015)
		R	TGACCGAAGACGGCAGAAAG
		Probe	AGACAACCACAGACACCGTCCTCACCA
	BMLF1	F	CCCGAACTAGCAGCATTTCCT	(Tierney et al., 2015)
		R	GACCGCTTCGAGTTCCAGAA
		Probe	AACGAGGATCCCGCAGAGAGCCA
	BGLF5	F	GCAAGCCCGGGAGAGACT	(Tierney et al., 2015)
		R	GAGGCGACCGTTTTCGAA
		Probe	CGGGTGAACATTGTGACGGCCTTC
	BILF1	F	TGCCTTTTGACCCAGAACATG	(Tierney et al., 2015)
		R	CAACGCCATACCCAAGTGAGT
		Probe	TACGGAGCACATCAGGCCCAAGAACA
	BNLF2a	F	TGGAGCGTGCTTTGCTAGAG	(Tierney et al., 2015)
		R	GGCCTGGTCTCCGTAGAAGAG
		Probe	CCTCTGCCTGCGGCCTGCC
	BMRF1	F	GAGGAACGAGCAGATGATTGG	(Tierney et al., 2015)
		R	TGCCCACTTCTGCAACGA
		Probe	TGCTGTTGATGCCCAAGACGGCTT
	BALF4	F	CCTGGCCCTTCGTGTAACG	(Tierney et al., 2015)
		R	GAAGAGCAGGTGAACAAGACCAT
		Probe	ACGGCCTCGTACTTCT
	BILF2	F	GCAGCGTTCCTAGCAATGAGT	(Tierney et al., 2015)
		R	TCCATCCCCGGGAGTGTAT
		Probe	CTCTCGGATCGAGTTGGGCCGG
	BLLF1	F	AGAATCTGGGCTGGGACGTT	(Tierney et al., 2015)
		R	ACATGGAGCCCGGACAAGT
		Probe	AGCCCACCACAGATTACGGCGGT
	BVRF2	F	CCACGGCAGTCTACGGTACA	(Tierney et al., 2015)
		R	GCGGCATTGGCGTCAT
		Probe	ACCTTGCGTGGGTCCTGAAGCACTT
	GAPDH	F	GAAGGTGAAGGTCGGAGTA	(Tierney et al., 2015)
		R	GAAGATGGTGATGGGATTTC
		Probe	CAAGCTTCCCGTTCTCAGCC
	CADM1	F	ATGGCGAGTGTAGTGCTGC	(Y. Chen et al. 2019)
		R	GATCACTGTCACGTCTTTCGT
	GAPDH	F	GGAGCGAGATCCCTCCAAAAT	(Y. Chen et al. 2019)
		R	GGCTGTTGTCATACTTCTCATGG
