# Supplementary material for: Epstein Barr virus-mediated transformation of B cells from XIAP-deficient patients leads to increased expression of the tumor suppressor CADM1
Source: Cell Death Dis. 2022 Oct 22;13(10):892. doi: 10.1038/s41419-022-05337-z (PMC9587222; doi:10.1038/s41419-022-05337-z)
Supplement: Supplementary file 11 — supplemental Table 4 [file 41419_2022_5337_MOESM11_ESM.xlsx]

## Sheet: Sheet1
	Table S4. crRNAs used in this study to mutate XIAP or CADM1 in LCLs.
	crRNA name	Sequence	Source
	XIAP #1	TATCAGACACCATATACCCG	Predesigned Alt-R® CRISPR-Cas9 guide RNA (IDT)
	XIAP #2	GCATCAACACTGGCACGAGC	Predesigned Alt-R® CRISPR-Cas9 guide RNA (IDT)
	CADM1 #1	TCGATCATCAGATTACGTGG	Predesigned Alt-R® CRISPR-Cas9 guide RNA (IDT)
	CADM1 #2	AACCACCTGATAGTCGTGGC	Predesigned Alt-R® CRISPR-Cas9 guide RNA (IDT)
