# Supplementary material for: Epstein Barr virus-mediated transformation of B cells from XIAP-deficient patients leads to increased expression of the tumor suppressor CADM1
Source: Cell Death Dis. 2022 Oct 22;13(10):892. doi: 10.1038/s41419-022-05337-z (PMC9587222; doi:10.1038/s41419-022-05337-z)
Supplement: Supplementary file 12 — supplemental Table 5 [file 41419_2022_5337_MOESM12_ESM.xlsx]

## Sheet: Sheet1
	Table S5. Antibodies and reagents used in this study.
	Flow cytometry
	Marker or Reagent	Fluorochrome	Source	Catalogue number
	CD45	Pacific Blue	Biolegend	304029
	CD3	BV785	Biolegend	317329
	CD4	BV605	Biolegend	317438
	CD8	PerCP	Biolegend	344708
	HLA-DR	FITC	Biolegend	307604
	CD62L	APC	BD Biosciences	559772
	CD45RA	BV510	Biolegend	304142
	CD4	APC-Cy7	Biolegend	300518
	CD3	PE	Biolegend	300441
	CD8	PE-Cy7	Biolegend	344712
	CD19	BV785	Biolegend	302240
	CD19	Alexa Fluor 700	Biolegend	302226
	CD27	BV421	Biolegend	302824
	IgD	FITC	Southern Biotech	9030-02
	NKp46	APC	BD Biosciences	558051
	IFN-gamma	PE	eBioscience	12-7319-42
	IL-2	FITC	BD Biosciences	340448
	TNF-alpha	PE-Cy7	BD Biosciences	557647
	CD107a	FITC	BD Biosciences	555800
	Ki67	PerCP-Cy5.5	BD Biosciences	561284
	CADM1	unconjugated	LabForce	CM004-3
	Goat-anti-chicken	Alexa Fluor 647	Abcam	ab150171
	Normal chicken IgY	unconjugated	LabForce	PM084
	Zombie Aqua™ Fixable Viability Kit		BioLegend	423102
	Zombie NIR™ Fixable Viability Kit		BioLegend	423106
	XIAP	unconjugated	BD Biosciences	610763
	Annexin V	Alexa Fluor 647	Biolegend	640911
	Propidium Iodide		Biolegend	421301
	PKH26		Sigma-Aldrich	MINI26-1KT
	CellTrace Violet		ThermoFisher Scientific	C34557
	TO-PRO-3-Iiodide		ThermoFisher Scientific	T3605
	Western blot
	Antibodies	Source		Catalogue number
	Mouse anti-GAPDH	Sigma-Aldrich		G8795-100UL
	Mouse anti-beta Actin HRP	Abcam		ab49900
	Mouse anti-XIAP	BD Biosciences		610763
	Rabbit anti-cIAP1	Abcam		ab108361
	Rabbit anti-cIAP2	Abcam		ab32059
	Donkey anti-mouse HRP	Jackson ImmunoResearch Labs		715-035-150
	Donkey anti-rabbit HRP	Jackson ImmunoResearch Labs		711-035-152
