# Supplementary material for: Epstein Barr virus-mediated transformation of B cells from XIAP-deficient patients leads to increased expression of the tumor suppressor CADM1
Source: Cell Death Dis. 2022 Oct 22;13(10):892. doi: 10.1038/s41419-022-05337-z (PMC9587222; doi:10.1038/s41419-022-05337-z)
Supplement: Supplementary file 13 — supplemental Data S1 [file 41419_2022_5337_MOESM13_ESM.xlsx]

## Sheet: Sheet1
		Total read counts	Reads mapped to
	Samples		Human (Hg38)	EBV (NC_007605.1)
	C1	63376515	49771236	212705
	C2	66669140	51807797	238321
	C3	60475123	47958603	163949
	M1	63118232	53831895	52945
	M2	64763225	55599589	178162
	M3	67476379	59897837	36150
	X1	68945843	59731281	69246
	X2	71956546	61368346	157685
	X5	53563965	48675049	85566
	X6	52922952	45174748	2538351
	X7	53282153	48243816	66324
