# Supplementary material for: Epstein Barr virus-mediated transformation of B cells from XIAP-deficient patients leads to increased expression of the tumor suppressor CADM1
Source: Cell Death Dis. 2022 Oct 22;13(10):892. doi: 10.1038/s41419-022-05337-z (PMC9587222; doi:10.1038/s41419-022-05337-z)
Supplement: Supplementary file 14 — supplemental Data S2 [file 41419_2022_5337_MOESM14_ESM.xlsx]

## Sheet: Data S2
			Healthy donors (HD)				Female carriers (M)				XIAP patients (X)						X vs HD		X vs M
	Index	Gene	C1	C2	C3	Mean	M1	M2	M3	Mean	X1	X2	X5	X6	X7	Mean	p-val	fold change	p-val	fold change
	01	LMP-2A	2087.68	4318.14	3703.81	3369.88	2297.76	2289.22	2953.5	2513.5	2986.1	1055.01	1802.9	327.182	2144.23	1424.77	0.103671	2.36521	0.148565	1.76414
	02	LMP-2B	2754.45	7470.65	3653.16	4626.09	4599.17	2054.3	6306.54	4320	3884.53	640.467	1395.4	0	4014.8	1803.4	0.202046	2.5652	0.195391	2.39548
	03	BNRF1	0	0	620.467	206.822	0	601.946	0	200.649	463.495	487.646	1623.28	668.379	1770.76	1354.14	0.0652903	0.152733	0.0617331	0.148174
	04	BCRF1	3.23672	7.2041	0	3.48027	18.2073	8.78219	0	8.9965	14.2813	13.8382	20.1067	4.91978	0	8.34215	0.137887	0.417191	0.81073	1.07844
	05	EBNA-1.1	36741.1	37611.2	15456.8	29936.4	64599.6	8874.77	120232	64568.7	14295.6	8142.87	12787.8	0	22739.8	11842.6	0.107136	2.52786	0.24003	5.45226
	06	EBNA-3B_EBNA-3C	14474.6	39358.9	39568.5	31134	0	0	0	0	0	0	1654.11	1566.88	12009	5076.66	0.0686149	6.13277	0.250674	0
	07	EBNA-3A	0	0	0	0	0	0	0	0	0	0	0	0	0	0	#DIV/0!	#DIV/0!	#DIV/0!	#DIV/0!
	08	EBNA-2	13035.4	11141.9	38479.5	20885.6	44218.3	1005.56	57581.5	34268.4	16293.7	0	0	0	0	0	0.172942	#DIV/0!	0.207647	#DIV/0!
	09	BWRF1	24395.2	36586.7	36153.8	32378.6	8473.69	992.022	8609.8	6025.17	2410.95	777.947	1805.58	41.4197	7298.76	3048.59	0.0111858	10.6208	0.294896	1.97638
	10	EBNA-LP	75525.6	119930	95617.4	97024.2	12665	4815.93	31626.7	16369.2	0	3215.57	10822.8	0	46513.1	19112	0.00591355	5.07662	0.733028	0.856491
	11	BHLF1	9368.15	8042.66	11923.9	9778.25	6853.23	16062.6	2679.3	8531.72	11769.1	9559.78	11156.5	6348.24	9452.66	8985.81	0.938183	1.08819	0.805413	0.949466
	12	BHRF1	17031.6	22257.8	21114.9	20134.8	6900.57	1659.83	12260.5	6940.32	2022.76	1767.38	4379.23	1022.95	16088.2	7163.46	0.0037952	2.81076	0.669341	0.968851
	13	BFLF1	371.144	288.164	441.081	366.796	178.432	493.998	54.8395	242.423	354.437	602.262	436.985	832.672	338.055	535.904	0.209226	0.684444	0.166598	0.452363
	14	BFLF2	0	0	0	0	192.998	0	172.353	121.783	155.797	0	151.47	0	180.296	110.589	0.0719013	0	0.757811	1.10123
	15	BFRF1A	0	0	0	0	0	287.251	0	95.7503	159.691	321.587	0	915.806	0	305.269	0.175378	0	0.383975	0.313659
	16	BFRF1	0	0	0	0	0	0	0	0	0	0	194.364	0	0	64.7882	0.373901	0	0.373901	0
	17	BFRF2	0	0	0	0	0	509.733	0	169.911	420.651	697.625	0	429.718	0	143.239	0.0848605	0	0.552299	1.1862
	18	BFRF3	0	0	0	0	0	55.2546	0	18.4182	0	0	68.3627	85.6977	25.7566	59.939	0.110911	0	0.520967	0.307283
	19	BOLF1	2.15781	2.88164	10.5522	5.19721	0	678.79	0	226.263	90.8813	1258.67	44.2347	420.779	3.21957	156.078	0.202982	0.0332988	0.690296	1.44968
	20	BPLF1	40.9985	54.7512	82.3069	59.3522	58.2634	228.337	101.845	129.482	302.505	129.357	226.535	92.4883	247.907	188.977	0.0197865	0.314071	0.33067	0.685173
	21	EBNA-1	0	0	0	0	0	560.597	0	186.866	4928.36	0	0	2230.49	0	743.498	0.215908	0	0.273876	0.251333
	22	BORF1	0	0	0	0	0	167.959	0	55.9865	0	292.407	0	1161.24	0	387.08	0.26568	0	0.362652	0.144638
	23	BORF2	0	0	0	0	0	1633.85	0	544.618	946.464	1679.84	694.35	180.057	141.661	338.689	0.0615583	0	0.783383	1.60802
	24	BaRF1	0	0	0	0	0	0	0	0	0	0	0	120.413	0	40.1378	0.373901	0	0.373901	0
	25	BMRF1	1127.46	0	185.718	437.725	0	1575.67	0	525.224	1461.89	2126.27	1412.83	969.508	656.792	1013.04	0.106616	0.43209	0.264487	0.518462
	26	BMRF2	0	0	0	0	633.615	0	0	211.205	32.4576	0	172.917	0	157.759	110.225	0.131439	0	0.581101	1.91612
	27	BSLF1	379.775	206.037	392.541	326.118	294.959	0	195.855	163.605	246.678	512.013	176.939	325.519	218.931	240.463	0.735157	1.35621	0.277592	0.680374
	28	EBNA-1.2	1031.43	648.369	937.032	872.279	1117.93	818.939	783.422	906.763	701.084	692.511	1105.87	714.078	904.699	908.215	0.747171	0.960433	0.564755	0.998402
	29	BSRF1	0	0	0	0	0	0	0	0	0	62.8735	0	38.4401	0	12.8134	0.193964	0	0.193964	0
	30	BLLF3	46.393	60.5144	88.6382	65.1819	21.8488	0	47.0053	22.9514	89.583	0	58.9796	0	93.3675	50.7824	0.51214	1.28355	0.343041	0.451955
	31	BLRF1	0	0	0	0	0	0	0	0	0	0	0	0	0	0	#DIV/0!	#DIV/0!	#DIV/0!	#DIV/0!
	32	BLRF2	0	0	0	0	0	241.51	0	80.5034	414.159	236.753	239.94	1356.58	434.642	677.053	0.0624013	0	0.0971047	0.118903
	33	BLLF1	76.6024	158.49	221.596	152.229	222.129	835.772	227.192	428.365	1744.92	874.212	923.566	3751.23	1474.56	2049.78	0.037935	0.074266	0.0649161	0.20898
	34	BLLF2	0	7.2041	0	2.40137	32.7732	0	15.6684	16.1472	36.3525	0	50.9369	0	77.2697	42.7355	0.110756	0.0561914	0.380345	0.37784
	35	BZLF2	3.23672	12.9674	12.6626	9.62223	25.4902	0	0	8.49675	301.207	70.9959	79.0862	201.26	157.759	146.035	0.0227709	0.0658898	0.0211021	0.0581829
	36	BRLF1	494.139	250.703	213.154	319.332	291.317	170.155	391.711	284.394	262.257	470.197	336.452	317.274	296.2	316.642	0.869596	1.0085	0.524646	0.898158
	37	BZLF1	29.1305	59.0736	35.8774	41.3605	222.129	46.8384	180.187	149.718	48.0373	0	191.684	148.217	292.981	210.96	0.142925	0.196058	0.861984	0.709698
	38	BRRF1	0	0	0	0	0	0	0	0	0	0	0	0	0	0	#DIV/0!	#DIV/0!	#DIV/0!	#DIV/0!
	39	BRRF2	0	0	0	0	0	36.9584	0	12.3195	0	61.3693	0	186.293	0	62.0977	0.243002	0	0.376429	0.198388
	40	BKRF2	1092.93	1253.51	1088.98	1145.14	1077.87	809.791	1081.12	989.595	1171.07	997.853	430.283	912.047	521.57	621.3	0.0760329	1.84314	0.318384	1.59278
	41	BKRF3	0	0	0	0	0	0	352.54	117.513	0	0	357.899	1612.7	708.305	892.968	0.148247	0	0.249518	0.131599
	42	BKRF4	15.1047	96.5349	73.8652	61.8349	331.373	91.8471	391.711	271.644	242.783	0	171.577	0	399.227	190.268	0.264203	0.324989	0.405257	1.42769
	43	BBLF4	93.8649	100.857	103.411	99.3778	112.885	137.954	133.182	128.007	64.9152	127.853	99.1929	75.425	61.1718	78.5966	0.339576	1.2644	0.0281063	1.62866
	44	BBRF1	764.945	1028.75	213.154	668.948	495.239	120.755	720.748	445.581	296.013	141.39	143.428	135.207	173.857	150.831	0.175894	4.4351	0.263967	2.95418
	45	BBRF2	0	0	23.2148	7.73826	0	0	0	0	0	0	0	0	0	0	0.42265	#DIV/0!	#DIV/0!	#DIV/0!
	46	BBLF2_BBLF3	338.777	423.601	489.621	417.333	302.242	453.747	360.374	372.121	433.634	453.05	351.196	278.556	389.568	339.774	0.537172	1.22827	0.87468	1.0952
	47	BBRF3	522.191	730.496	208.933	487.207	487.956	162.471	289.866	313.431	338.857	242.168	221.173	500.864	283.322	335.12	0.380776	1.45383	0.973514	0.93528
	48	BGLF3	129.469	152.727	156.172	146.123	127.451	93.6767	611.069	277.399	254.468	102.884	446.368	72.4281	360.592	293.129	0.233815	0.498492	0.880178	0.946336
	49	BGLF3.5	199.598	285.282	567.707	350.862	389.637	528.761	0	306.133	162.288	670.55	0	478.933	0	159.644	0.630401	2.19777	0.841822	1.91759
	50	BGLF4	200.677	0	0	66.8922	0	0	0	0	163.586	0	0	0	0	0	0.677622	#DIV/0!	0.373901	#DIV/0!
	51	BGLF5	84.1547	87.89	67.5339	79.8595	127.451	0	117.513	81.6548	0	0	0	0	144.881	48.2935	0.15523	1.65363	0.35271	1.6908
	52	BBLF1	0	15.849	65.4234	27.0908	72.8293	75.3805	54.8395	67.6831	28.5627	74.305	132.704	177.874	64.3914	124.99	0.0836982	0.216744	0.359211	0.541509
	53	BGRF1_BDRF1	907.361	1240.55	379.878	842.595	680.954	171.985	587.566	480.168	211.624	196.141	108.576	199.303	164.198	157.359	0.116201	5.3546	0.189707	3.05142
	54	BDLF3.5	153.205	131.115	118.184	134.168	0	76.1123	0	25.3708	138.919	202.459	63.0009	127.498	86.9284	92.4759	0.70533	1.45084	0.0361521	0.27435
	55	BDLF4	0	0	0	0	94.6781	0	0	31.5594	0	0	0	22.2429	0	7.41431	0.373901	0	0.481584	4.25655
	56	BGLF1	0	0	0	0	0	76.8442	0	25.6147	93.4779	130.259	73.7245	339.361	103.026	172.037	0.0384772	0	0.0706047	0.148891
	57	BGLF2	0	0	0	0	14.5659	52.3272	31.3369	32.7433	105.163	28.8797	46.9156	84.0693	148.1	93.0283	0.0174893	0	0.0842889	0.351971
	58	BDLF1	29.1305	56.192	90.7486	58.6904	309.524	305.913	164.519	259.985	881.549	330.913	463.794	1786.54	1320.02	1190.12	0.0291361	0.0493147	0.0605796	0.218453
	59	BDLF2	39.9196	77.8043	0	39.2413	123.81	603.776	78.3422	268.643	882.847	710.861	536.178	3174.85	614.938	1441.99	0.0843174	0.0272133	0.145932	0.1863
	60	BDLF3	5.39453	23.0531	35.8774	21.4417	21.8488	0	62.6737	28.1742	0	0	88.4693	0	228.589	105.686	0.405723	0.20288	0.497644	0.266583
	61	BcLF1	67.9711	136.878	145.62	116.823	269.468	525.102	305.534	366.702	1190.55	617.604	660.839	2350.39	1020.6	1343.94	0.0285709	0.0869255	0.0622097	0.272855
	62	BcRF1	1178.17	1596.43	586.7	1120.43	721.01	138.685	853.93	571.208	349.244	166.961	176.939	183.677	186.735	182.45	0.0882881	6.14102	0.242384	3.13076
	63	BTRF1	0	59.0736	0	19.6912	171.149	23.7851	156.684	117.206	33.7559	0	20.1067	4.60796	80.4892	35.068	0.756319	0.561516	0.189081	3.34226
	64	BXLF1	149.968	188.747	181.497	173.404	269.468	170.887	556.229	332.195	105.163	201.857	339.132	102.12	225.37	222.207	0.660352	0.780371	0.358575	1.49498
	65	BXLF2	163.994	61.9553	101.301	109.083	120.168	201.624	78.3422	133.378	231.098	233.745	0	300.21	54.7327	118.314	0.432834	0.921979	0.669695	1.12732
	66	BXRF1	143.495	197.392	103.411	148.099	54.622	44.2769	258.529	119.143	54.5288	42.1162	30.8302	91.5009	16.0978	46.143	0.0457476	3.20957	0.410293	2.58203
	67	BVRF1	0	40.343	0	13.4477	0	0	0	0	96.0745	0	0	25.0146	64.3914	29.802	0.34683	0.451233	0.120741	0
	68	BVLF1	7.55235	7.2041	0	4.91882	0	17.5644	0	5.85479	5.19322	22.8631	12.064	37.418	25.7566	25.0795	0.0469327	0.196129	0.125096	0.233449
	69	BVRF2	213.624	380.376	160.393	251.464	185.715	321.648	125.347	210.903	708.874	458.164	278.812	1546.09	405.666	743.523	0.135351	0.338206	0.108958	0.283654
	70	BdRF1	0	0	29.5461	9.84869	91.0366	40.2517	101.845	77.711	0	0	198.386	422.304	312.298	310.996	0.103016	0.0316682	0.268999	0.249878
	71	BILF2	6.47344	36.0205	10.5522	17.682	76.4707	170.887	15.6684	87.6753	373.912	180.197	182.3	704.446	357.372	414.706	0.0228545	0.0426375	0.0460969	0.211416
	72	RPMS1	1960.37	4825.31	9821.96	5535.88	2268.63	107.948	3862.27	2079.62	1844.89	108.299	4485.13	26.9548	5338.05	3283.38	0.302446	1.68603	0.862457	0.633377
	73	LF3	0	2.88164	10.5522	4.47794	0	0	0	0	18.1763	0	1.34044	0	3.21957	1.52	0.988685	2.946	0.258828	0
	74	BILF1	0	0	0	0	0	0	0	0	0	0	0	0	0	0	#DIV/0!	#DIV/0!	#DIV/0!	#DIV/0!
	75	LF1	0	0	0	0	0	0	0	0	0	0	0	0	0	0	#DIV/0!	#DIV/0!	#DIV/0!	#DIV/0!
	76	LF2	0	0	0	0	0	0	0	0	0	0	0	0	0	0	#DIV/0!	#DIV/0!	#DIV/0!	#DIV/0!
	77	BALF5	1.07891	14.4082	23.2148	12.9006	25.4902	793.325	0	272.938	77.8983	525.249	41.5538	62.346	80.4892	61.463	0.192036	0.209892	0.70902	4.44069
	78	A73	2120.05	4616.39	19717.8	8818.07	2250.42	275.907	2334.6	1620.31	1991.6	183.506	21886.8	38.2842	19391.5	13772.2	0.987671	0.640282	0.22342	0.117651
	79	BALF3	20.4992	18.7307	63.313	34.181	156.583	552.546	203.69	304.273	61.0203	305.643	211.79	96.7152	254.346	187.617	0.0284677	0.182185	0.449646	1.62178
	80	BALF4	28.0516	37.4613	90.7486	52.0872	0	483.752	0	161.251	305.102	490.052	207.769	1024.72	257.566	496.684	0.0532282	0.10487	0.236035	0.324655
	81	BARF0	1202.98	2730.35	9813.52	4582.28	961.346	609.63	1096.79	889.256	965.939	315.571	5469.01	74.0738	6062.45	3868.51	0.546578	1.18451	0.268915	0.22987
	82	BALF2	399.196	345.797	455.854	400.282	702.803	1708.14	603.235	1004.72	829.617	847.137	1209.08	694.139	1130.07	1011.1	0.00366648	0.395889	0.877832	0.993698
	83	BALF1	33.4461	38.9021	48.54	40.2961	87.3951	25.9807	39.1711	50.849	35.0542	23.4647	20.1067	33.3471	25.7566	26.4034	0.0774424	1.52617	0.337681	1.92585
	84	BARF1	237.36	72.041	56.9817	122.127	61.9049	47.9361	94.0106	67.9505	84.3898	33.693	38.8729	20.5279	51.5131	36.9713	0.316336	3.3033	0.266238	1.83793
	85	LMP-1	17936.8	33761.3	31939.3	27879.1	25337.3	8456.15	22781.9	18858.5	8202.69	2513.44	21219.2	1646.9	44111.3	22325.8	0.237469	1.24874	0.739565	0.844693
	86	BNLF2a	0	0	0	0	0	0	0	0	0	0	0	0	0	0	#DIV/0!	#DIV/0!	#DIV/0!	#DIV/0!
	87	BNLF2b	0	0	0	0	211.205	0	109.679	106.961	0	0	219.833	50.3238	482.935	251.031	0.178321	0	0.706965	0.426089
