# Supplementary material for: Epstein Barr virus-mediated transformation of B cells from XIAP-deficient patients leads to increased expression of the tumor suppressor CADM1
Source: Cell Death Dis. 2022 Oct 22;13(10):892. doi: 10.1038/s41419-022-05337-z (PMC9587222; doi:10.1038/s41419-022-05337-z)
Supplement: Supplementary file 15 — supplemental Data S3 [file 41419_2022_5337_MOESM15_ESM.xlsx]

## Sheet: C vs X
					Host genome (HD vs X)
Index	Ensembl_ID	Gene name	Symbol	Category	Log2(FC)	p.adj	baseMean	lfcSE	stat	p.value	C1	C2	C3	X1	X2	X5	X6	X7
1	ENSG00000000003	tetraspanin 6	TSPAN6	protein-coding	1.81266	0.956556	43.3804	0.929324	1.95052	0.0511143	20.4097	10.0667	20.2217	71.0445	69.9184	4.84691	11.2541	139.281
2	ENSG00000000419	dolichyl-phosphate mannosyltransferase subunit 1, catalytic	DPM1	protein-coding	0.710662	0.902585	1962.91	0.277668	2.5594	0.0104853	1390.52	1425.27	1396.26	2013.53	1477.67	3166.24	2499.67	2334.16
3	ENSG00000000457	SCY1 like pseudokinase 3	SCYL3	protein-coding	-0.359146	0.980997	1350.69	0.253597	-1.41621	0.156714	1742.81	1211.35	1745.81	1338.15	1313.95	846.997	1200.44	1406.02
4	ENSG00000000460	chromosome 1 open reading frame 112	C1orf112	protein-coding	0.804826	0.940215	1097.71	0.369064	2.18072	0.0292038	787.991	719.766	737.612	2052.2	1169.85	1615.23	966.604	732.427
5	ENSG00000000938	FGR proto-oncogene, Src family tyrosine kinase	FGR	protein-coding	-0.0584765	0.999403	6787.99	0.511064	-0.114421	0.908904	7192.19	8624.61	5066.02	3976.69	14323.9	3710.31	4374.1	7036.1
6	ENSG00000001036	alpha-L-fucosidase 2	FUCA2	protein-coding	0.280138	0.98318	1448.77	0.208785	1.34175	0.179676	1231.68	1380.81	1221.01	1769.82	1676.34	1683.09	1124.16	1503.28
7	ENSG00000001084	glutamate-cysteine ligase catalytic subunit	GCLC	protein-coding	0.480298	0.971015	1048.63	0.276406	1.73765	0.082272	685.943	978.143	858.942	1465.85	995.058	1512.24	979.109	913.732
8	ENSG00000001167	nuclear transcription factor Y subunit alpha	NFYA	protein-coding	0.47781	0.936823	3108.01	0.214512	2.22743	0.0259183	2312.5	2457.1	2716.45	2604.36	3101.14	3625.49	4011.47	4035.55
9	ENSG00000001460	sperm tail PG-rich repeat containing 1	STPG1	protein-coding	-0.448412	0.99773	147.97	0.543023	-0.825769	0.408935	167.714	146.805	218.587	159.176	138.131	29.0815	122.545	201.717
10	ENSG00000001461	NIPA like domain containing 3	NIPAL3	protein-coding	0.351349	0.996856	1149.94	0.37895	0.927166	0.35384	1076.39	876.638	989.902	1164.59	1627.73	580.417	1110.41	1773.43
11	ENSG00000001497	LAS1 like ribosome biogenesis factor	LAS1L	protein-coding	0.694795	0.878382	3331.49	0.245196	2.83363	0.0046023	1991.27	2546.02	2670.23	4312.13	3215.39	5105.01	3658.84	3153.04
12	ENSG00000001561	ectonucleotide pyrophosphatase/phosphodiesterase 4	ENPP4	protein-coding	-0.0424691	0.999403	2307.7	0.45009	-0.094357	0.924826	1616.8	1827.1	3607.17	2109.75	2320.95	971.805	2829.79	3178.25
13	ENSG00000001617	semaphorin 3F	SEMA3F	protein-coding	2.41001	0.958228	7.7512	1.25586	1.91901	0.0549826	4.43689	0	1.92588	7.19438	32.4012	4.84691	10.0037	1.2007
14	ENSG00000001626	CF transmembrane conductance regulator	CFTR	protein-coding	0.0233019	0.999403	5.84269	0.922603	0.0252567	0.97985	7.09902	3.35555	6.74058	2.69789	3.41065	8.48209	13.755	1.2007
15	ENSG00000001629	ankyrin repeat and IBR domain containing 1	ANKIB1	protein-coding	0.11262	0.999403	5736.58	0.229831	0.490014	0.624124	6311.91	4890.72	5175.8	4992.9	6122.97	5084.41	5445.75	7868.18
16	ENSG00000001630	cytochrome P450 family 51 subfamily A member 1	CYP51A1	protein-coding	0.497617	0.975544	8280.34	0.309509	1.60776	0.107887	8320.94	6087.81	5346.24	7089.16	8707.39	10549.3	13279.9	6862
17	ENSG00000001631	KRIT1 ankyrin repeat containing	KRIT1	protein-coding	0.0528488	0.999403	2325.19	0.257801	0.204999	0.837573	2656.81	2097.22	2061.65	1629.53	2036.16	2646.41	2558.44	2915.3
18	ENSG00000002016	RAD52 homolog, DNA repair protein	RAD52	protein-coding	-0.435767	0.899832	473.156	0.168567	-2.58513	0.00973429	625.601	530.177	540.209	401.986	445.09	357.46	417.653	467.072
19	ENSG00000002079				0.161047	0.999403	3.18424	2.27544	0.0707761	0.943576	8.87377	0	0	5.39578	0	0	10.0037	1.2007
20	ENSG00000002330	BCL2 associated agonist of cell death	BAD	protein-coding	0.0680731	0.999403	826.5	0.185118	0.367728	0.713076	697.478	776.81	932.125	834.548	723.911	830.033	976.608	840.489
21	ENSG00000002549	leucine aminopeptidase 3	LAP3	protein-coding	0.787416	0.674833	10119.5	0.197594	3.98501	6.74765e-05	7055.54	7365.44	6462.29	14746.7	11319.1	9335.15	12185.7	12486.1
22	ENSG00000002586	CD99 molecule (Xg blood group)	CD99	protein-coding	0.162284	0.997459	5073.61	0.183694	0.883446	0.376995	4762.55	4051.83	5352.98	4948.83	5972.9	5904.75	5015.59	4579.47
23	ENSG00000002587	heparan sulfate-glucosamine 3-sulfotransferase 1	HS3ST1	protein-coding	0.521577	0.999403	181.727	1.11192	0.469078	0.639014	96.7241	140.094	191.625	97.1241	62.2444	1.21173	278.852	585.941
24	ENSG00000002726	amine oxidase copper containing 1	AOC1	protein-coding	7.24624	0.653756	480.215	1.74344	4.1563	3.2345e-05	8.87377	3.35555	2.88882	2537.82	1000.17	279.909	7.50275	1.2007
25	ENSG00000002745	Wnt family member 16	WNT16	protein-coding	0.393904	0.999403	5.08338	1.07431	0.366659	0.713874	4.43689	3.35555	4.8147	0	2.55799	9.69382	5.00183	10.8063
26	ENSG00000002746	HECT, C2 and WW domain containing E3 ubiquitin protein ligase 1	HECW1	protein-coding	-1.46431	0.980997	19.2244	0.982266	-1.49075	0.136028	35.4951	18.4555	42.3693	32.3747	12.7899	6.05864	6.25229	0
27	ENSG00000002822	mitotic arrest deficient 1 like 1	MAD1L1	protein-coding	0.471754	0.975544	2255.66	0.297927	1.58346	0.113318	2086.22	1391.72	1971.14	2008.13	1854.54	2258.66	3366.23	3108.61
28	ENSG00000002834	LIM and SH3 protein 1	LASP1	protein-coding	0.632973	0.670118	10402.3	0.157849	4.00999	6.07208e-05	8918.14	6427.56	7870.1	11414.8	12379.8	11900.4	12358.3	11949.4
29	ENSG00000002919	sorting nexin 11	SNX11	protein-coding	0.589245	0.97977	2871.75	0.387969	1.51879	0.128814	1853.73	2228.09	2468.01	2481.16	2577.6	1975.12	3702.61	5687.71
30	ENSG00000003056	mannose-6-phosphate receptor, cation dependent	M6PR	protein-coding	0.218176	0.982016	8530.14	0.161353	1.35217	0.176321	7810.69	7812.56	7597.59	8773.54	9195.97	7318.83	10280	9451.9
31	ENSG00000003096	kelch like family member 13	KLHL13	protein-coding	2.52784	0.906034	195.343	0.993984	2.54314	0.0109862	11.5359	58.7222	77.0352	18.8852	442.532	72.7036	151.305	730.025
32	ENSG00000003147	islet cell autoantigen 1	ICA1	protein-coding	0.75886	0.975456	193.006	0.46114	1.64562	0.0998425	109.147	78.0166	217.624	312.056	313.78	220.534	148.805	144.084
33	ENSG00000003249	dysbindin domain containing 1	DBNDD1	protein-coding	-1.89479	0.936823	1907.5	0.851559	-2.22509	0.0260755	4130.74	4623.95	1782.4	204.14	917.465	201.147	477.675	2922.5
34	ENSG00000003393	alsin Rho guanine nucleotide exchange factor ALS2	ALS2	protein-coding	0.464783	0.986944	1095.67	0.385732	1.20494	0.228228	921.985	540.244	1194.04	1355.24	1169	657.968	1679.37	1247.53
35	ENSG00000003400	caspase 10	CASP10	protein-coding	0.175969	0.999403	820.963	0.375378	0.468777	0.639229	1012.5	724.799	541.172	705.948	1307.13	536.795	712.761	1026.6
36	ENSG00000003402	CASP8 and FADD like apoptosis regulator	CFLAR	protein-coding	0.0295535	0.999403	10979.9	0.141872	0.208311	0.834986	11710.7	10184.1	10625.1	11495.7	12019.1	9576.28	10784	11443.9
37	ENSG00000003436	tissue factor pathway inhibitor	TFPI	protein-coding	-1.86707	0.592763	240.713	0.422575	-4.41832	9.94695e-06	485.395	481.522	356.288	165.471	196.112	82.3974	91.2834	67.2392
38	ENSG00000003509	NADH:ubiquinone oxidoreductase complex assembly factor 7	NDUFAF7	protein-coding	0.389573	0.939939	1153.37	0.178012	2.18846	0.0286361	914.886	1087.2	895.534	1104.34	1229.54	1438.32	1409.27	1147.87
39	ENSG00000003756	RNA binding motif protein 5	RBM5	protein-coding	-0.127948	0.999403	7333.43	0.215503	-0.593718	0.552701	7739.7	7669.11	7823.88	5719.53	8394.47	5721.78	7077.59	8521.36
40	ENSG00000003989	solute carrier family 7 member 2	SLC7A2	protein-coding	3.54265	0.92394	97.8832	1.48278	2.38919	0.0168854	16.8602	17.6166	3.85176	623.213	28.1379	0	83.7807	9.60559
41	ENSG00000004059	ADP ribosylation factor 5	ARF5	protein-coding	0.141584	0.997459	2717.19	0.158671	0.892306	0.372229	2551.21	2568.67	2537.35	2585.48	2581.01	3105.66	2543.43	3264.7
42	ENSG00000004139	sterile alpha and TIR motif containing 1	SARM1	protein-coding	-0.377231	0.996856	1520.5	0.407941	-0.924719	0.355112	1674.48	2042.69	1611	1937.09	1637.97	529.525	1349.24	1382
43	ENSG00000004142	DNA polymerase delta interacting protein 2	POLDIP2	protein-coding	0.461626	0.934807	5159.44	0.205703	2.24414	0.0248237	3514.9	4388.22	4623.07	6999.23	4612.05	5864.76	5852.14	5421.16
44	ENSG00000004399	plexin D1	PLXND1	protein-coding	-0.424809	0.999403	31.2923	0.626728	-0.67782	0.497886	26.6213	39.4277	45.2582	11.6909	21.3166	30.2932	62.5229	13.2077
45	ENSG00000004455	adenylate kinase 2	AK2	protein-coding	0.798533	0.800424	14220.9	0.242182	3.29724	0.000976391	9677.74	9508.79	9992.42	13954.4	13645.2	23817.7	17100	16071.4
46	ENSG00000004468	CD38 molecule	CD38	protein-coding	-0.361916	0.999403	3079.71	1.06525	-0.339746	0.734048	7091.92	2907.59	727.019	1259.02	2748.13	270.215	346.377	9287.41
47	ENSG00000004478	FKBP prolyl isomerase 4	FKBP4	protein-coding	-0.0411363	0.999403	6658.95	0.427529	-0.0962188	0.923347	4509.65	7454.36	8369.87	7764.53	3460.96	10258.5	7308.93	4144.81
48	ENSG00000004487	lysine demethylase 1A	KDM1A	protein-coding	0.539683	0.943178	6696.95	0.251895	2.14249	0.0321537	5075.8	5605.45	4970.69	6902.1	5113.42	9908.29	7949.16	8050.69
49	ENSG00000004534	RNA binding motif protein 6	RBM6	protein-coding	-0.227174	0.99773	8360.72	0.271846	-0.835673	0.403339	10724.8	9404.77	7465.67	6759.12	10659.1	5609.08	8167.99	8095.11
50	ENSG00000004660	calcium/calmodulin dependent protein kinase kinase 1	CAMKK1	protein-coding	-0.987431	0.94296	164.603	0.459275	-2.14998	0.0315568	332.766	216.433	165.626	128.599	46.8965	113.902	131.298	181.306
51	ENSG00000004700	RecQ like helicase	RECQL	protein-coding	0.992049	0.581795	4696.39	0.222961	4.44943	8.61002e-06	2719.81	2407.61	3580.21	6779.8	5198.69	6601.49	5056.85	5226.64
52	ENSG00000004766	VPS50 subunit of EARP/GARPII complex	VPS50	protein-coding	0.65087	0.765122	1228.21	0.186606	3.48793	0.000486766	835.909	877.477	1003.38	1476.65	1314.81	1231.11	1341.74	1744.62
53	ENSG00000004776	heat shock protein family B (small) member 6	HSPB6	protein-coding	1.3993	0.940215	7.91894	0.640527	2.1846	0.028918	3.54951	3.35555	4.8147	7.19438	10.232	9.69382	12.5046	12.007
54	ENSG00000004777	Rho GTPase activating protein 33	ARHGAP33	protein-coding	-1.04194	0.488223	735.187	0.212318	-4.90746	9.22637e-07	1100.35	1157.67	993.754	531.485	667.635	529.525	406.399	494.688
55	ENSG00000004779	NADH:ubiquinone oxidoreductase subunit AB1	NDUFAB1	protein-coding	0.774463	0.762166	2009.65	0.219262	3.53213	0.00041223	1225.47	1417.72	1532.04	2951.49	2114.6	2688.82	2259.58	1887.5
56	ENSG00000004799	pyruvate dehydrogenase kinase 4	PDK4	protein-coding	-1.64787	0.984118	4.30142	1.27327	-1.2942	0.195595	0.887377	17.6166	3.85176	0.899297	2.55799	4.84691	3.75137	0
57	ENSG00000004838	zinc finger MYND-type containing 10	ZMYND10	protein-coding	-0.788854	0.981522	14.1955	0.573442	-1.37565	0.168931	21.2971	23.4889	13.4812	10.7916	21.3166	8.48209	7.50275	7.2042
58	ENSG00000004846	ATP binding cassette subfamily B member 5	ABCB5	protein-coding	-1.87271	0.80059	27.1809	0.568898	-3.29181	0.000995439	58.5669	57.0444	34.6658	24.281	19.6112	7.27036	10.0037	6.0035
59	ENSG00000004848	aristaless related homeobox	ARX	protein-coding	-1.87464	0.987725	3.43599	1.67886	-1.11661	0.264159	6.21164	10.9055	1.92588	7.19438	0	0	1.25046	0
60	ENSG00000004864	solute carrier family 25 member 13	SLC25A13	protein-coding	0.592844	0.952441	1111.68	0.296662	1.99838	0.0456754	969.903	753.321	807.906	1777.01	856.926	1489.21	1204.19	1035
61	ENSG00000004866	suppression of tumorigenicity 7	ST7	protein-coding	0.17062	0.999403	3624.68	0.54842	0.311111	0.755716	3240.7	2323.72	4518.11	2499.15	1593.63	3415.86	8499.36	2906.89
62	ENSG00000004866	ST7 overlapping transcript 3	ST7-OT3	ncRNA	0.17062	0.999403	3624.68	0.54842	0.311111	0.755716	3240.7	2323.72	4518.11	2499.15	1593.63	3415.86	8499.36	2906.89
63	ENSG00000004897	cell division cycle 27	CDC27	protein-coding	0.624499	0.312851	6542.02	0.109404	5.70819	1.14185e-08	5046.51	4603.82	5012.1	7924.61	7095.86	7841.09	7280.17	7531.99
64	ENSG00000004939	solute carrier family 4 member 1 (Diego blood group)	SLC4A1	protein-coding	-0.863503	0.987725	54.1664	0.767468	-1.12513	0.260533	80.7513	80.5332	65.4799	63.8501	94.6456	10.9055	28.7605	8.40489
65	ENSG00000004961	holocytochrome c synthase	HCCS	protein-coding	0.623175	0.756437	1379.75	0.17558	3.54923	0.000386357	927.309	1036.87	1130.49	1881.33	1382.17	1617.66	1609.34	1452.85
66	ENSG00000004975	dishevelled segment polarity protein 2	DVL2	protein-coding	0.0093455	0.999403	1989.98	0.120416	0.0776101	0.938138	2056.05	1942.03	1947.06	1970.36	1918.49	1869.69	2214.56	2001.57
67	ENSG00000005007	UPF1 RNA helicase and ATPase	UPF1	protein-coding	0.110555	0.99773	6037.65	0.133928	0.82548	0.409099	5765.29	6200.22	5287.5	6452.46	5468.13	6502.13	6339.82	6285.66
68	ENSG00000005020	src kinase associated phosphoprotein 2	SKAP2	protein-coding	0.901926	0.832335	4799.71	0.287994	3.13175	0.00173768	3149.3	2994.83	3189.26	7149.41	7106.09	6660.86	3801.39	4346.53
69	ENSG00000005022	solute carrier family 25 member 5	SLC25A5	protein-coding	0.991599	0.755035	14379.3	0.279154	3.55216	0.000382085	7309.33	10450.9	8905.26	21324.1	13785	23593.5	15865.8	13800.8
70	ENSG00000005059	mitochondrial calcium uniporter dominant negative subunit beta	MCUB	protein-coding	0.485007	0.980997	1411.62	0.327129	1.48262	0.138176	1298.23	1193.74	896.497	1584.56	1533.09	1046.93	1291.72	2448.23
71	ENSG00000005075	RNA polymerase II subunit J	POLR2J	protein-coding	0.956455	0.686331	667.998	0.24441	3.91332	9.10343e-05	386.009	400.15	476.655	1099.84	832.199	804.587	627.73	716.817
72	ENSG00000005100	DEAH-box helicase 33	DHX33	protein-coding	-0.27378	0.989281	3010.91	0.253449	-1.08022	0.280046	3158.18	3441.96	3526.28	3490.17	1866.48	3140.8	3022.36	2441.02
73	ENSG00000005102	mesenchyme homeobox 1	MEOX1	protein-coding	-0.40538	0.999403	236.693	1.22433	-0.331103	0.740567	23.9592	605.677	208.958	707.747	74.1817	172.065	2.50092	98.4573
74	ENSG00000005108	thrombospondin type 1 domain containing 7A	THSD7A	protein-coding	2.43533	0.985195	3.37007	1.93759	1.25689	0.208793	2.66213	0	0	0.899297	0	9.69382	12.5046	1.2007
75	ENSG00000005156	DNA ligase 3	LIG3	protein-coding	0.0570017	0.999403	2424.41	0.177696	0.320782	0.748376	2134.14	2647.53	2312.02	2480.26	2088.17	2914.2	2488.41	2330.56
76	ENSG00000005175	RNA polymerase II associated protein 3	RPAP3	protein-coding	0.785119	0.826647	2402.84	0.248037	3.16532	0.00154911	1488.13	1655.13	1820.92	2964.08	2105.22	3806.03	2968.59	2414.61
77	ENSG00000005187	acyl-CoA synthetase medium chain family member 3	ACSM3	protein-coding	0.732555	0.980997	715.629	0.488233	1.50042	0.133505	693.042	557.022	268.66	719.438	915.76	1540.11	442.662	588.343
78	ENSG00000005189	RNA exonuclease 5	REXO5	protein-coding	0.700112	0.885481	550.792	0.258898	2.7042	0.00684691	384.234	383.372	420.805	750.913	530.356	768.235	727.767	440.657
79	ENSG00000005194	cytokine induced apoptosis inhibitor 1	CIAPIN1	protein-coding	0.297475	0.985636	1375.52	0.240508	1.23686	0.216138	1114.55	1263.37	1232.56	2068.38	1326.74	1509.81	1259.21	1229.52
80	ENSG00000005206	signal peptide peptidase like 2B	SPPL2B	protein-coding	-0.766804	0.732997	1589.2	0.210203	-3.64792	0.000264367	2086.22	2270.87	2066.47	1128.62	1649.9	1269.89	1024.13	1217.51
81	ENSG00000005238	family with sequence similarity 214 member B	FAM214B	protein-coding	-0.0434318	0.999403	555.806	0.393648	-0.110332	0.912146	630.038	509.205	560.431	601.63	902.97	294.45	371.386	576.336
82	ENSG00000005243	COPI coat complex subunit zeta 2	COPZ2	protein-coding	-0.358862	0.999403	89.1061	0.933958	-0.384238	0.700802	86.963	130.867	92.4422	44.0656	233.63	2.42345	60.022	62.4364
83	ENSG00000005249	protein kinase cAMP-dependent type II regulatory subunit beta	PRKAR2B	protein-coding	2.61368	0.949204	28.8689	1.26188	2.07126	0.0383344	3.54951	0.838888	16.37	161.873	23.8746	3.63518	10.0037	10.8063
84	ENSG00000005302	MSL complex subunit 3	MSL3	protein-coding	-0.104532	0.999403	6402.1	0.378651	-0.276065	0.782498	7966.87	7740.42	4376.56	5428.16	8663.06	5708.45	3407.5	7925.82
85	ENSG00000005339	CREB binding protein	CREBBP	protein-coding	-0.156896	0.999403	6824.53	0.255212	-0.614766	0.538709	7893.22	7701.83	6287.03	5831.04	5073.34	6739.63	5857.15	9212.96
86	ENSG00000005379	TSPO associated protein 1	TSPOAP1	protein-coding	-0.145718	0.999403	479.642	0.485482	-0.300152	0.764062	607.853	496.622	426.582	182.557	866.306	311.414	443.913	501.892
87	ENSG00000005381	myeloperoxidase	MPO	protein-coding	2.48616	0.985195	6.10262	1.97225	1.26058	0.207462	0.887377	0	3.85176	1.79859	0	7.27036	35.0128	0
88	ENSG00000005421	paraoxonase 1	PON1	protein-coding	-2.84887	0.97977	2.41758	1.87545	-1.51904	0.128754	10.6485	3.35555	1.92588	0	3.41065	0	0	0
89	ENSG00000005436	GC-rich sequence DNA-binding factor 2	GCFC2	protein-coding	0.190162	0.999403	1664.07	0.291812	0.651659	0.514621	1028.47	1835.49	1723.66	1705.07	1211.63	1868.48	2118.28	1821.46
90	ENSG00000005448	WD repeat domain 54	WDR54	protein-coding	0.095834	0.999403	1677.23	0.161622	0.592953	0.553213	1833.32	1509.16	1482.93	1890.32	1835.78	1530.41	1609.34	1726.61
91	ENSG00000005469	carnitine O-octanoyltransferase	CROT	protein-coding	0.725881	0.930879	518.577	0.315087	2.30375	0.0212368	279.524	358.205	467.026	705.049	619.033	415.622	487.679	816.475
92	ENSG00000005471	ATP binding cassette subfamily B member 4	ABCB4	protein-coding	0.561056	0.99081	544.684	0.531062	1.05648	0.29075	548.399	378.338	333.177	444.253	992.5	202.358	472.673	985.774
93	ENSG00000005483	lysine methyltransferase 2E (inactive)	KMT2E	protein-coding	0.182526	0.999403	9858.2	0.257449	0.70898	0.478337	9796.64	9059.99	8418.02	6634.11	9745.94	12113.6	10515.1	12582.1
94	ENSG00000005486	rhomboid domain containing 2	RHBDD2	protein-coding	-0.107552	0.999403	1132.06	0.434819	-0.247348	0.804639	722.325	1707.14	1126.64	1467.65	1234.66	470.15	1141.67	1186.29
95	ENSG00000005513	SRY-box transcription factor 8	SOX8	protein-coding	-1.72489	0.986944	6.80577	1.41739	-1.21694	0.223626	23.0718	4.19444	8.66646	0	0	6.05864	11.2541	1.2007
96	ENSG00000005700	inhibitor of Bruton tyrosine kinase	IBTK	protein-coding	0.584503	0.815953	4951.01	0.181026	3.22884	0.00124295	3963.91	3638.26	3716.95	5893.99	5348.76	6996.51	5275.68	4773.98
97	ENSG00000005801	zinc finger protein 195	ZNF195	protein-coding	-0.602171	0.712145	2288.53	0.15893	-3.78891	0.000151311	3068.55	2844.67	2813.71	1639.42	2202.43	1769.12	1951.97	2018.38
98	ENSG00000005810	MYC binding protein 2	MYCBP2	protein-coding	0.580137	0.949204	17688.6	0.280352	2.06932	0.0385165	15129.8	12092.6	13304.9	16598.3	14358.8	20314.6	20457.5	29252.6
99	ENSG00000005812	F-box and leucine rich repeat protein 3	FBXL3	protein-coding	0.560558	0.679183	1947.19	0.142089	3.94511	7.97633e-05	1587.52	1462.18	1455	1927.19	2482.1	2248.97	2192.05	2222.49
100	ENSG00000005844	integrin subunit alpha L	ITGAL	protein-coding	0.644724	0.99539	6342.51	0.666085	0.96793	0.333079	8272.13	4087.9	1712.11	8332.89	9747.64	10069.5	1363	7154.97
101	ENSG00000005882	pyruvate dehydrogenase kinase 2	PDK2	protein-coding	0.494777	0.987725	240.67	0.449445	1.10086	0.270957	105.598	171.972	297.548	227.522	292.463	138.137	375.137	316.985
102	ENSG00000005884	integrin subunit alpha 3	ITGA3	protein-coding	-0.433982	0.992988	251.942	0.420492	-1.03208	0.302034	403.757	189.589	309.104	305.761	170.533	235.075	288.856	112.866
103	ENSG00000005889	zinc finger protein X-linked	ZFX	protein-coding	-0.260402	0.943074	2145.45	0.121294	-2.14686	0.0318048	2433.19	2301.07	2443.94	1946.08	2208.4	1918.16	2044.5	1868.29
104	ENSG00000005893	lysosomal associated membrane protein 2	LAMP2	protein-coding	0.36104	0.980997	4771.95	0.246851	1.46258	0.143582	3982.55	3940.26	4232.12	3774.35	4900.25	5073.5	7247.66	5024.93
105	ENSG00000005961	integrin subunit alpha 2b	ITGA2B	protein-coding	-1.91868	0.85496	14.5306	0.642275	-2.98731	0.0028144	44.3689	20.9722	15.407	11.6909	4.26332	3.63518	7.50275	8.40489
106	ENSG00000005981	ankyrin repeat and SOCS box containing 4	ASB4	protein-coding	-0.2621	0.999403	5.40229	1.05108	-0.249362	0.803081	2.66213	12.5833	2.88882	8.09367	5.96864	7.27036	3.75137	0
107	ENSG00000006007	glycerophosphodiester phosphodiesterase 1	GDE1	protein-coding	0.561511	0.879988	1951.79	0.202461	2.77343	0.00554684	1228.13	1652.61	1633.15	2536.92	2443.73	1816.38	2205.81	2097.62
108	ENSG00000006015	required for excision 1-B domain containing	REX1BD	protein-coding	-0.488236	0.949014	1231.04	0.233699	-2.08917	0.0366928	1646.97	1442.05	1412.63	1223.04	1199.7	1116	716.513	1091.44
109	ENSG00000006025	oxysterol binding protein like 7	OSBPL7	protein-coding	-0.708392	0.915884	1166.63	0.288676	-2.45394	0.0141302	1489.02	1540.2	1591.74	867.822	1210.78	791.258	612.725	1229.52
110	ENSG00000006042	transmembrane protein 98	TMEM98	protein-coding	-1.0071	0.987725	30.6196	0.903122	-1.11514	0.264792	26.6213	72.1444	35.6288	14.3888	71.6237	9.69382	11.2541	3.6021
111	ENSG00000006047	Y-box binding protein 2	YBX2	protein-coding	-3.43515	0.954876	2.09146	1.74679	-1.96655	0.0492351	7.98639	3.35555	2.88882	0	0	0	2.50092	0
112	ENSG00000006062	mitogen-activated protein kinase kinase kinase 14	MAP3K14	protein-coding	-0.0345814	0.999403	2478.9	0.154614	-0.223663	0.82302	2401.24	2242.35	2905.19	2443.39	2390.87	2721.54	2310.85	2415.81
113	ENSG00000006071	ATP binding cassette subfamily C member 8	ABCC8	protein-coding	-5.97484	0.533149	10.4865	1.26863	-4.70968	2.48107e-06	33.7203	36.9111	11.5553	0	1.70533	0	0	0
114	ENSG00000006116	calcium voltage-gated channel auxiliary subunit gamma 3	CACNG3	protein-coding	0.340379	0.999403	7.37754	1.85539	0.183454	0.854442	10.6485	1.67778	6.74058	0	31.5485	0	0	8.40489
115	ENSG00000006118	transmembrane protein 132A	TMEM132A	protein-coding	-0.75948	0.981462	487.561	0.550822	-1.37881	0.167952	747.172	782.682	436.212	661.883	535.472	105.42	333.872	297.773
116	ENSG00000006125	adaptor related protein complex 2 subunit beta 1	AP2B1	protein-coding	0.595742	0.732415	9449.28	0.162989	3.65512	0.000257065	7398.95	6808.41	7275.97	11993	9794.54	9098.86	11933.1	11291.4
117	ENSG00000006128	tachykinin precursor 1	TAC1	protein-coding	0.992879	0.999403	2.02282	2.42176	0.409983	0.681819	0	0.838888	2.88882	0	0	0	11.2541	1.2007
118	ENSG00000006194	zinc finger protein 263	ZNF263	protein-coding	0.0837716	0.999403	1879.03	0.191759	0.436859	0.662214	1734.82	1853.1	1844.99	1543.19	1709.59	1909.68	2179.55	2257.31
119	ENSG00000006210	C-X3-C motif chemokine ligand 1	CX3CL1	protein-coding	-0.520854	0.999403	26.9235	0.766888	-0.679178	0.497025	19.5223	20.1333	59.7022	10.7916	9.37929	39.987	46.267	9.60559
120	ENSG00000006282	spermatogenesis associated 20	SPATA20	protein-coding	-1.06913	0.946134	1696.41	0.507735	-2.10568	0.035232	2210.46	2858.09	2494.98	2066.58	636.939	460.456	1130.41	1713.4
121	ENSG00000006283	calcium voltage-gated channel subunit alpha1 G	CACNA1G	protein-coding	-1.83869	0.80717	25.0137	0.56303	-3.2657	0.00109195	26.6213	49.4944	59.7022	6.29508	6.8213	21.8111	13.755	15.6091
122	ENSG00000006327	TNF receptor superfamily member 12A	TNFRSF12A	protein-coding	0.691951	0.99773	23.4971	0.824849	0.838882	0.401536	23.9592	20.9722	5.77764	20.6838	13.6426	59.3746	38.7642	4.8028
123	ENSG00000006377	distal-less homeobox 6	DLX6	protein-coding	-5.09802	0.980997	2.52772	3.46773	-1.47013	0.141526	0	0	20.2217	0	0	0	0	0
124	ENSG00000006432	mitogen-activated protein kinase kinase kinase 9	MAP3K9	protein-coding	0.292322	0.99539	1498.67	0.301826	0.968513	0.332788	1416.25	1392.55	1134.34	1944.28	2078.79	1781.24	1181.68	1060.22
125	ENSG00000006451	RAS like proto-oncogene A	RALA	protein-coding	0.58234	0.982016	3260.1	0.429251	1.35664	0.174894	2590.25	2017.53	2853.19	2688	1846.02	6712.97	3302.46	4070.37
126	ENSG00000006453	BAR/IMD domain containing adaptor protein 2 like 1	BAIAP2L1	protein-coding	0.810595	0.980997	1788.27	0.568565	1.42569	0.153959	742.735	673.627	2230.17	1851.65	1128.93	2000.56	4264.06	1414.42
127	ENSG00000006459	lysine demethylase 7A	KDM7A	protein-coding	-1.21117	0.980997	313.762	0.815794	-1.48465	0.137637	575.02	438.738	445.841	26.9789	436.563	43.6222	166.311	377.02
128	ENSG00000006468	ETS variant transcription factor 1	ETV1	protein-coding	5.10531	0.666726	57.7828	1.25421	4.07053	4.69059e-05	1.77475	4.19444	1.92588	270.688	56.2758	118.749	6.25229	2.4014
129	ENSG00000006530	acylglycerol kinase	AGK	protein-coding	0.525692	0.883127	2459.38	0.193081	2.72265	0.006476	1850.18	2047.73	1889.29	2542.31	2575.89	3137.16	3348.73	2283.73
130	ENSG00000006534	aldehyde dehydrogenase 3 family member B1	ALDH3B1	protein-coding	-2.385	0.654471	33.2186	0.574091	-4.15439	3.26162e-05	74.5397	71.3055	55.8505	10.7916	17.0533	9.69382	2.50092	24.014
131	ENSG00000006555	tetratricopeptide repeat domain 22	TTC22	protein-coding	-0.934529	0.952441	107.267	0.465419	-2.00793	0.0446507	146.417	147.644	164.663	98.0234	95.4983	54.5277	122.545	28.8168
132	ENSG00000006576	putative homeodomain transcription factor 2	PHTF2	protein-coding	0.514837	0.83927	3230.74	0.167129	3.08048	0.00206667	2854.69	2385.8	2403.5	3446.11	4166.96	3944.17	3441.26	3203.47
133	ENSG00000006607	FERM, ARH/RhoGEF and pleckstrin domain protein 2	FARP2	protein-coding	0.332036	0.980997	2767.59	0.232909	1.4256	0.153983	2493.53	2221.38	2432.39	4123.28	2495.74	2473.14	2893.56	3007.75
134	ENSG00000006625	gamma-glutamylcyclotransferase	GGCT	protein-coding	0.640368	0.929654	1961.33	0.273551	2.34094	0.019235	1323.97	1476.44	1559.96	1802.19	1574.02	2882.7	2826.04	2245.31
135	ENSG00000006634	DBF4 zinc finger	DBF4	protein-coding	0.805638	0.712145	3119.47	0.21251	3.79106	0.000150005	2127.04	2160.14	2089.58	3624.17	2918.67	4856.6	3817.65	3361.96
136	ENSG00000006638	thromboxane A2 receptor	TBXA2R	protein-coding	-2.11091	0.807688	201.175	0.647859	-3.25829	0.00112084	420.617	388.405	353.399	96.2248	224.25	59.3746	27.5101	39.6231
137	ENSG00000006652	interferon related developmental regulator 1	IFRD1	protein-coding	-0.357141	0.975456	1749.38	0.219328	-1.62834	0.103453	2188.27	1757.47	2134.84	1301.28	1332.71	1559.49	1990.73	1730.21
138	ENSG00000006659	galectin 14	LGALS14	protein-coding	1.16433	0.984118	142.338	0.899502	1.29442	0.195521	94.062	52.0111	94.3681	52.1592	170.533	42.4104	40.0147	593.145
139	ENSG00000006695	cytochrome c oxidase assembly factor heme A:farnesyltransferase COX10	COX10	protein-coding	0.347052	0.974416	1278.75	0.205369	1.6899	0.0910478	1055.98	1224.78	997.605	1524.31	1130.63	1674.61	1411.77	1210.3
140	ENSG00000006704	GTF2I repeat domain containing 1	GTF2IRD1	protein-coding	-1.31177	0.949204	425.23	0.632825	-2.07287	0.038184	385.122	497.461	1152.64	223.026	266.031	152.678	625.229	99.658
141	ENSG00000006712	PAF1 homolog, Paf1/RNA polymerase II complex component	PAF1	protein-coding	0.53815	0.732415	2927.89	0.14655	3.67212	0.000240542	2401.24	2102.25	2344.76	3384.05	2951.92	3747.87	3108.64	3382.37
142	ENSG00000006715	VPS41 subunit of HOPS complex	VPS41	protein-coding	0.557355	0.924101	4213.41	0.233417	2.38781	0.0169493	3344.52	2779.24	3638.95	3907.45	4786.85	3853.29	5369.47	6027.51
143	ENSG00000006744	elaC ribonuclease Z 2	ELAC2	protein-coding	0.576526	0.930879	4696.22	0.250931	2.29755	0.0215874	3000.22	4055.18	3723.69	6843.65	4166.11	6229.49	5185.65	4365.74
144	ENSG00000006747	scinderin	SCIN	protein-coding	-1.1942	0.975544	68.6409	0.749737	-1.59282	0.1112	196.11	59.561	62.5911	64.7494	94.6456	20.5994	41.2651	9.60559
145	ENSG00000006756	arylsulfatase D	ARSD	protein-coding	-0.145086	0.999403	334.356	0.549656	-0.263958	0.791813	421.504	267.605	378.435	343.531	695.773	162.371	266.348	139.281
146	ENSG00000006757	patatin like phospholipase domain containing 4	PNPLA4	protein-coding	0.650194	0.807053	431.092	0.198801	3.27058	0.00107328	278.636	369.111	305.252	448.749	434.005	588.899	510.187	513.899
147	ENSG00000006831	adiponectin receptor 2	ADIPOR2	protein-coding	0.57531	0.812673	5407.94	0.177589	3.23956	0.00119716	4761.67	3879.02	3778.57	5763.59	5170.55	6659.65	6778.73	6471.77
148	ENSG00000006837	cyclin dependent kinase like 3	CDKL3	protein-coding	0.0679292	0.999403	79.4208	0.470144	0.144486	0.885117	102.936	53.6888	74.1463	38.6698	53.7178	99.3616	128.797	84.0489
149	ENSG00000007038	serine protease 21	PRSS21	protein-coding	-4.98162	0.980997	18.5326	3.37885	-1.47435	0.140386	31.9456	0	108.812	0	0	0	7.50275	0
150	ENSG00000007047	microtubule affinity regulating kinase 4	MARK4	protein-coding	-0.21613	0.999403	1647.5	0.312364	-0.691918	0.488989	1733.05	1639.19	2040.47	1087.25	1468.29	1101.46	2179.55	1930.72
151	ENSG00000007062	prominin 1	PROM1	protein-coding	0.257212	0.999403	2.05608	1.87196	0.137402	0.890713	2.66213	0.838888	1.92588	0	0	7.27036	3.75137	0
152	ENSG00000007080	coiled-coil domain containing 124	CCDC124	protein-coding	0.402988	0.987725	2316.95	0.342854	1.17539	0.239838	1433.11	2085.48	2266.76	2893.94	1434.18	3615.79	2443.4	2362.98
153	ENSG00000007129	CEA cell adhesion molecule 21	CEACAM21	protein-coding	-0.185901	0.999403	589.591	0.758578	-0.245066	0.806406	960.142	482.361	470.877	388.496	742.669	54.5277	400.147	1217.51
154	ENSG00000007168	platelet activating factor acetylhydrolase 1b regulatory subunit 1	PAFAH1B1	protein-coding	0.298337	0.89003	7179.21	0.111523	2.67513	0.00747012	6620.72	5810.14	6402.58	7394.92	7688.46	7639.94	7635.3	8241.6
155	ENSG00000007171	nitric oxide synthase 2	NOS2	protein-coding	0.599037	0.999403	2.78833	1.70035	0.352302	0.724612	4.43689	0.838888	0.962939	0	0	1.21173	11.2541	3.6021
156	ENSG00000007174	dynein axonemal heavy chain 9	DNAH9	protein-coding	0.240538	0.999403	9.7757	0.818533	0.293864	0.768862	5.32426	5.87222	15.407	26.0796	5.96864	4.84691	7.50275	7.2042
157	ENSG00000007202	KIAA0100	KIAA0100	protein-coding	0.421954	0.895283	12311.9	0.159892	2.63899	0.0083153	9011.31	10501.2	10954.4	15603.7	12425.9	13931.2	12200.7	13866.9
158	ENSG00000007237	growth arrest specific 7	GAS7	protein-coding	0.768355	0.986944	5667.97	0.632519	1.21475	0.22446	2328.48	5858.79	3624.5	10851.8	6132.35	1148.72	9507.23	5891.83
159	ENSG00000007255	trafficking protein particle complex subunit 6A	TRAPPC6A	protein-coding	0.164531	0.999403	1178.16	0.306684	0.536484	0.591624	1042.67	921.099	1322.12	722.136	1127.22	1418.93	1302.98	1568.11
160	ENSG00000007312	CD79b molecule	CD79B	protein-coding	0.26541	0.999403	4377.47	0.383041	0.692903	0.48837	5200.03	3581.21	2879.19	4637.67	4772.35	3607.31	2784.77	7557.2
161	ENSG00000007314	sodium voltage-gated channel alpha subunit 4	SCN4A	protein-coding	-0.616957	0.994155	35.1993	0.610524	-1.01054	0.312238	58.5669	58.7222	17.3329	15.288	28.1379	15.7525	33.7624	54.0315
162	ENSG00000007341	suppression of tumorigenicity 7 like	ST7L	protein-coding	0.209616	0.99664	330.304	0.22179	0.945111	0.344602	281.299	369.95	251.327	410.979	325.717	352.613	356.381	294.171
163	ENSG00000007372	paired box 6	PAX6	protein-coding	-1.98645	0.917678	22.8048	0.81447	-2.43895	0.0147299	29.2834	82.211	17.3329	17.0866	17.0533	1.21173	6.25229	12.007
164	ENSG00000007376	RNA pseudouridine synthase domain containing 1	RPUSD1	protein-coding	-0.240662	0.996341	1245.02	0.250329	-0.961386	0.336358	1414.48	1426.11	1292.26	1637.62	1235.51	912.431	1039.13	1002.58
165	ENSG00000007384	rhomboid 5 homolog 1	RHBDF1	protein-coding	-0.703468	0.999403	47.1285	1.15782	-0.607582	0.543465	80.7513	62.9166	42.3693	1.79859	11.0846	9.69382	158.808	9.60559
166	ENSG00000007392	LUC7 like	LUC7L	protein-coding	-0.443063	0.93747	1967.63	0.201008	-2.20421	0.0275098	2379.95	2343.01	2347.65	1286.89	1722.38	2085.38	1723.13	1852.68
167	ENSG00000007402	calcium voltage-gated channel auxiliary subunit alpha2delta 2	CACNA2D2	protein-coding	-2.42314	0.96793	2.32617	1.35047	-1.7943	0.0727658	7.09902	5.03333	1.92588	0.899297	0	0	1.25046	2.4014
168	ENSG00000007516	BAI1 associated protein 3	BAIAP3	protein-coding	-2.10243	0.907132	48.9261	0.828928	-2.53633	0.0112022	165.052	26.0055	90.5163	8.09367	15.3479	6.05864	57.5211	22.8133
169	ENSG00000007520	TSR3 ribosome maturation factor	TSR3	protein-coding	0.0634042	0.999403	1922.49	0.215424	0.294323	0.768511	1644.31	1899.24	2065.51	1717.66	1527.12	2273.2	1961.97	2290.93
170	ENSG00000007541	phosphatidylinositol glycan anchor biosynthesis class Q	PIGQ	protein-coding	-0.15954	0.99773	794.647	0.19112	-0.834765	0.40385	805.738	859.021	886.867	970.341	700.036	767.023	677.748	690.402
171	ENSG00000007545	cramped chromatin regulator homolog 1	CRAMP1	protein-coding	-0.320894	0.999403	1092.56	0.45561	-0.704317	0.481235	1131.41	1275.95	1336.56	344.431	974.594	880.926	1181.68	1614.94
172	ENSG00000007866	TEA domain transcription factor 3	TEAD3	protein-coding	-0.129996	0.999403	5.46514	1.11006	-0.117107	0.906775	7.98639	1.67778	7.70352	11.6909	0	6.05864	5.00183	3.6021
173	ENSG00000007923	DnaJ heat shock protein family (Hsp40) member C11	DNAJC11	protein-coding	0.307063	0.980997	3561.45	0.216154	1.42058	0.15544	2831.62	3137.44	3335.62	4360.69	2871.77	4657.88	3648.84	3647.72
174	ENSG00000007933	flavin containing dimethylaniline monoxygenase 3	FMO3	protein-coding	0.82733	0.994356	10.5803	0.828386	0.998724	0.317928	6.21164	6.7111	8.66646	4.49649	34.1065	9.69382	8.75321	6.0035
175	ENSG00000007944	myosin regulatory light chain interacting protein	MYLIP	protein-coding	-0.372484	0.999403	2202.3	0.518019	-0.719055	0.472107	1985.06	1945.38	3771.83	901.995	2534.97	3554	1906.95	1018.19
176	ENSG00000007968	E2F transcription factor 2	E2F2	protein-coding	0.888914	0.974321	854.759	0.524722	1.69407	0.0902526	703.69	578.833	390.953	1519.81	956.688	1750.95	437.66	499.491
177	ENSG00000008018	proteasome 20S subunit beta 1	PSMB1	protein-coding	0.848175	0.611141	6566.8	0.195503	4.33843	1.43506e-05	4205.28	4434.36	4492.11	7458.77	6302.89	9916.77	8234.27	7489.96
178	ENSG00000008056	synapsin I	SYN1	protein-coding	0.098023	0.999403	107.701	0.858365	0.114197	0.909081	85.1882	32.7166	191.625	177.162	13.6426	32.7166	140.051	188.51
179	ENSG00000008083	jumonji and AT-rich interaction domain containing 2	JARID2	protein-coding	-0.0669405	0.999403	3638.9	0.43733	-0.153066	0.878346	4237.23	3643.29	3353.92	1297.69	2966.41	3703.04	4984.33	4925.27
180	ENSG00000008086	cyclin dependent kinase like 5	CDKL5	protein-coding	-0.483988	0.997693	780.777	0.558319	-0.866866	0.386016	725.875	504.172	1619.66	358.82	538.03	445.916	1401.76	651.98
181	ENSG00000008118	calcium/calmodulin dependent protein kinase IG	CAMK1G	protein-coding	1.00057	0.995188	9.55584	1.02576	0.975434	0.329345	2.66213	3.35555	11.5553	3.59719	2.55799	26.658	21.2578	4.8028
182	ENSG00000008128	cyclin dependent kinase 11A	CDK11A	protein-coding	0.201681	0.99773	2182.48	0.23916	0.843288	0.399067	1449.09	2402.57	2134.84	2830.09	2234.83	2229.58	2001.98	2176.87
183	ENSG00000008130	NAD kinase	NADK	protein-coding	-0.0957504	0.999403	4043.35	0.189368	-0.50563	0.613117	4122.75	4396.61	4117.53	3804.93	3762.8	3268.03	3857.66	5016.52
184	ENSG00000008196	transcription factor AP-2 beta	TFAP2B	protein-coding	3.73747	0.97977	94.4045	2.45776	1.52068	0.12834	0	27.6833	4.8147	597.133	121.931	2.42345	1.25046	0
185	ENSG00000008226	DLEC1 cilia and flagella associated protein	DLEC1	protein-coding	-1.47656	0.983204	4.27604	1.12547	-1.31195	0.189537	6.21164	8.38888	6.74058	0	4.26332	0	5.00183	3.6021
186	ENSG00000008256	cytohesin 3	CYTH3	protein-coding	-0.656601	0.988197	3636.81	0.601961	-1.09077	0.275374	3036.6	3766.61	7338.56	1710.46	1624.32	1280.8	6374.84	3962.31
187	ENSG00000008277	ADAM metallopeptidase domain 22	ADAM22	protein-coding	0.095977	0.999403	1842.68	0.313538	0.306109	0.759521	1140.28	2046.05	2113.65	1335.46	2077.94	2416.18	1995.73	1616.14
188	ENSG00000008282	synaptophysin like 1	SYPL1	protein-coding	0.928247	0.787756	3080.89	0.273594	3.39278	0.00069186	2219.33	1969.71	1719.81	4639.47	4763.83	3684.86	2645.97	3004.15
189	ENSG00000008283	cytochrome b561	CYB561	protein-coding	-0.14161	0.999403	418.455	0.418904	-0.338049	0.735326	434.815	262.572	635.54	364.215	210.608	387.753	581.463	470.674
190	ENSG00000008294	sperm associated antigen 9	SPAG9	protein-coding	0.33847	0.999029	5223.52	0.423464	0.799288	0.424123	5292.32	3476.35	4678.92	3323.8	3292.98	5427.33	9851.11	6445.35
191	ENSG00000008300	cadherin EGF LAG seven-pass G-type receptor 3	CELSR3	protein-coding	-1.19352	0.958228	295.302	0.621471	-1.92047	0.0547988	606.079	277.672	482.433	198.745	52.8651	436.222	116.293	192.112
192	ENSG00000008311	aminoadipate-semialdehyde synthase	AASS	protein-coding	-1.32126	0.962019	294.203	0.697449	-1.89442	0.0581699	398.432	642.588	371.695	265.293	437.416	48.4691	121.294	68.4399
193	ENSG00000008323	pleckstrin homology and RhoGEF domain containing G6	PLEKHG6	protein-coding	0.244399	0.999403	212.624	0.784185	0.31166	0.755299	140.206	159.389	272.512	136.693	491.134	20.5994	336.373	144.084
194	ENSG00000008324	SS18 like 2	SS18L2	protein-coding	0.614233	0.796458	1001.77	0.183954	3.33905	0.000840646	795.977	706.344	754.945	1443.37	1043.66	1116	1021.62	1132.26
195	ENSG00000008382	MPN domain containing	MPND	protein-coding	0.328047	0.984118	447.51	0.255637	1.28326	0.199403	349.627	509.205	298.511	453.246	486.871	587.688	402.648	492.287
196	ENSG00000008394	microsomal glutathione S-transferase 1	MGST1	protein-coding	2.02496	0.969296	2778.96	1.14598	1.76701	0.0772265	260.002	1567.04	1029.38	7879.64	261.768	7936.81	3226.18	70.8413
197	ENSG00000008405	cryptochrome circadian regulator 1	CRY1	protein-coding	-0.0860406	0.999403	416.913	0.534797	-0.160885	0.872184	206.759	705.505	385.176	382.201	323.159	161.16	620.227	551.121
198	ENSG00000008441	nuclear factor I X	NFIX	protein-coding	-0.450014	0.994827	62.7051	0.458548	-0.981389	0.326401	68.328	88.9221	69.3316	68.3466	87.8243	47.2574	50.0183	21.6126
199	ENSG00000008513	ST3 beta-galactoside alpha-2,3-sialyltransferase 1	ST3GAL1	protein-coding	0.246433	0.999403	1099.2	0.708555	0.347796	0.727993	1186.42	1091.39	675.984	359.719	2211.81	2000.56	236.337	1031.4
200	ENSG00000008516	matrix metallopeptidase 25	MMP25	protein-coding	-2.09215	0.784373	19.7155	0.614532	-3.40446	0.000662957	38.1572	13.4222	61.6281	8.09367	5.96864	9.69382	8.75321	12.007
201	ENSG00000008517	interleukin 32	IL32	protein-coding	-0.35846	0.999403	5038.41	0.475238	-0.754273	0.450685	6183.24	3462.93	7878.77	3647.55	4680.27	8102.82	4344.09	2007.57
202	ENSG00000008710	polycystin 1, transient receptor potential channel interacting	PKD1	protein-coding	-1.25284	0.0550957	3890.98	0.166241	-7.53631	4.83472e-14	6924.2	5989.66	5403.05	2364.25	2672.25	2246.54	2772.27	2755.6
203	ENSG00000008735	mitogen-activated protein kinase 8 interacting protein 2	MAPK8IP2	protein-coding	-1.01201	0.884601	30.6445	0.372952	-2.7135	0.00665758	42.5941	55.3666	35.6288	21.5831	15.3479	21.8111	30.011	22.8133
204	ENSG00000008838	mediator complex subunit 24	MED24	protein-coding	-0.0863613	0.999403	3956.13	0.224489	-0.384702	0.700458	3327.66	4295.95	4692.4	4905.67	3316.86	3305.59	3991.46	3813.42
205	ENSG00000008853	Rho related BTB domain containing 2	RHOBTB2	protein-coding	0.411308	0.999403	2615.75	0.576323	0.713677	0.475427	2033.87	2572.03	1899.88	1821.08	3619.55	622.828	4825.52	3531.26
206	ENSG00000008869	HEAT repeat containing 5B	HEATR5B	protein-coding	0.339852	0.980997	2595.03	0.235918	1.44055	0.149713	2337.35	2358.11	1981.73	3031.53	3362.05	2668.22	1929.46	3091.8
207	ENSG00000008952	SEC62 homolog, preprotein translocation factor	SEC62	protein-coding	0.444609	0.949688	11368.3	0.216116	2.05727	0.0396603	9314.8	9988.64	8523.94	12587.5	14156.8	8854.09	13650	13870.5
208	ENSG00000008988	ribosomal protein S20	RPS20	protein-coding	0.531859	0.952441	46481.1	0.266776	1.99365	0.0461901	32008.6	37911.9	39136.8	38350.5	42136	51373.6	59210.4	71721.4
209	ENSG00000009307	cold shock domain containing E1	CSDE1	protein-coding	0.609179	0.88028	42697.8	0.220238	2.766	0.00567481	33269.5	30196.6	32962.4	36010.6	44542.3	52665.3	50353.5	61582.7
210	ENSG00000009335	ubiquitin protein ligase E3C	UBE3C	protein-coding	0.196184	0.98318	5043.57	0.146489	1.33924	0.180491	4746.58	4770.76	4349.6	5360.71	4429.58	5676.94	5622.06	5392.34
211	ENSG00000009413	REV3 like, DNA directed polymerase zeta catalytic subunit	REV3L	protein-coding	0.17146	0.99773	5390.12	0.204327	0.839141	0.40139	5910.82	4940.21	4136.79	5000.99	5853.53	6772.34	4981.83	5524.42
212	ENSG00000009694	teneurin transmembrane protein 1	TENM1	protein-coding	4.01292	0.987725	1.66966	3.5577	1.12795	0.259339	0	0	0	0	0.852663	0	12.5046	0
213	ENSG00000009724	MBL associated serine protease 2	MASP2	protein-coding	-2.92486	0.980997	1.56519	1.97599	-1.4802	0.13882	0.887377	3.35555	5.77764	0	0	0	2.50092	0
214	ENSG00000009765	iodotyrosine deiodinase	IYD	protein-coding	-0.0858683	0.999403	48.6377	0.387109	-0.22182	0.824454	56.7921	47.8166	47.184	49.4613	66.5077	47.2574	51.2688	22.8133
215	ENSG00000009780	family with sequence similarity 76 member A	FAM76A	protein-coding	-0.0392302	0.999403	377.336	0.249685	-0.157119	0.875151	361.163	394.277	394.805	306.66	276.263	458.033	457.668	369.815
216	ENSG00000009790	TRAF3 interacting protein 3	TRAF3IP3	protein-coding	0.803572	0.949688	5384.84	0.391781	2.05108	0.0402594	4686.24	3476.35	2858	6367.92	9590.75	7012.26	2963.59	6123.57
217	ENSG00000009830	protein O-mannosyltransferase 2	POMT2	protein-coding	-0.129651	0.999403	481.378	0.272957	-0.474989	0.634795	510.242	557.022	459.322	656.487	434.005	367.153	510.187	356.608
218	ENSG00000009844	vesicle trafficking 1	VTA1	protein-coding	0.705339	0.612122	3281.38	0.16277	4.33335	1.46858e-05	2278.78	2402.57	2379.42	3825.61	3290.43	4606.99	3833.9	3633.32
219	ENSG00000009950	MLX interacting protein like	MLXIPL	protein-coding	0.757883	0.997693	10.4737	0.873184	0.867953	0.38542	11.5359	8.38888	1.92588	17.9859	6.8213	7.27036	26.2596	3.6021
220	ENSG00000009954	bromodomain adjacent to zinc finger domain 1B	BAZ1B	protein-coding	0.919457	0.595503	10720	0.208559	4.40863	1.04028e-05	7423.8	6667.48	6561.47	13011.9	9676.02	15439.8	14685.4	12294
221	ENSG00000010017	RAN binding protein 9	RANBP9	protein-coding	0.504815	0.751343	3023.59	0.141521	3.56706	0.000361008	2476.67	2388.31	2322.61	3129.55	3118.19	3733.33	3247.44	3772.6
222	ENSG00000010030	ETS variant transcription factor 7	ETV7	protein-coding	-0.18506	0.999403	86.5019	0.820713	-0.225486	0.821601	57.6795	126.672	96.2939	26.9789	155.185	12.1173	175.064	42.0245
223	ENSG00000010072	SprT-like N-terminal domain	SPRTN	protein-coding	0.586327	0.895283	482.404	0.223517	2.62318	0.00871126	309.695	387.566	404.435	634.004	410.131	579.206	531.445	602.751
224	ENSG00000010165	eEF1A lysine and N-terminal methyltransferase	EEF1AKNMT	protein-coding	0.784211	0.581795	2052.41	0.176308	4.44795	8.66921e-06	1477.48	1427.79	1337.52	2831.89	2389.16	2660.95	1981.98	2312.55
225	ENSG00000010219	dual specificity tyrosine phosphorylation regulated kinase 4	DYRK4	protein-coding	0.523108	0.867529	581.75	0.178692	2.92743	0.00341779	484.508	511.722	374.583	659.185	734.143	620.404	611.474	657.983
226	ENSG00000010244	zinc finger protein 207	ZNF207	protein-coding	0.0132325	0.999403	15390.4	0.136372	0.0970323	0.922701	15327.7	15751	14828.3	17069.6	14370.8	16507.4	15554.4	13714.4
227	ENSG00000010256	ubiquinol-cytochrome c reductase core protein 1	UQCRC1	protein-coding	0.543239	0.901705	5335.12	0.211993	2.56254	0.0103911	3669.3	4449.46	4329.38	7223.15	5352.17	7003.78	5880.9	4772.78
228	ENSG00000010270	STARD3 N-terminal like	STARD3NL	protein-coding	0.236971	0.999403	2205.09	0.367396	0.645002	0.518926	1547.59	1718.88	2684.68	1816.58	2069.41	1448.01	2994.85	3360.76
229	ENSG00000010278	CD9 molecule	CD9	protein-coding	0.249603	0.999403	163.819	0.891515	0.279977	0.779496	110.035	258.377	71.2575	114.211	421.216	24.2345	277.602	33.6196
230	ENSG00000010292	non-SMC condensin I complex subunit D2	NCAPD2	protein-coding	1.05164	0.686452	13868.8	0.269269	3.90553	9.40201e-05	9339.64	8169.93	7396.34	21360.1	15549.2	22498.1	13148.6	13488.7
231	ENSG00000010295	intermediate filament family orphan 1	IFFO1	protein-coding	-0.753139	0.883656	1150.06	0.27727	-2.71626	0.00660236	1290.25	1754.11	1582.11	834.548	1149.39	597.381	892.827	1099.84
232	ENSG00000010310	gastric inhibitory polypeptide receptor	GIPR	protein-coding	-1.51369	0.915884	1336.97	0.613338	-2.46795	0.0135891	3217.63	2014.17	1522.41	865.124	1284.11	166.007	467.671	1158.67
233	ENSG00000010318	PHD finger protein 7	PHF7	protein-coding	-0.142082	0.999403	268.165	0.310722	-0.457264	0.647481	236.042	287.739	330.288	230.22	185.028	395.023	228.834	252.147
234	ENSG00000010322	nischarin	NISCH	protein-coding	-0.318198	0.888095	3378.14	0.118261	-2.69063	0.0071317	3804.19	3930.19	3830.57	2923.61	3204.31	2898.45	3028.61	3405.18
235	ENSG00000010361	fuzzy planar cell polarity protein	FUZ	protein-coding	-0.321911	0.974681	387.626	0.19203	-1.67636	0.0936685	474.747	411.894	442.952	305.761	434.005	364.73	315.115	351.805
236	ENSG00000010379	solute carrier family 6 member 13	SLC6A13	protein-coding	-1.4704	0.996856	1.78985	1.58652	-0.926812	0.354024	7.09902	0.838888	0.962939	0	1.70533	1.21173	2.50092	0
237	ENSG00000010404	iduronate 2-sulfatase	IDS	protein-coding	0.175405	0.997459	9437.25	0.199668	0.878481	0.379683	9128.45	8830.97	8236.02	8227.67	12083.1	9836.8	8244.27	10910.8
238	ENSG00000010539	zinc finger protein 200	ZNF200	protein-coding	-0.0244086	0.999403	586.677	0.152858	-0.159681	0.873132	605.191	623.294	549.838	547.672	605.391	510.137	622.728	629.166
239	ENSG00000010610	CD4 molecule	CD4	protein-coding	-0.176962	0.999403	240.634	1.14809	-0.154136	0.877502	15.9728	513.399	248.438	44.0656	13.6426	728.248	238.838	122.471
240	ENSG00000010626	leucine rich repeat containing 23	LRRC23	protein-coding	-0.266946	0.999029	321.038	0.335818	-0.794912	0.426665	320.343	271.8	484.359	170.866	307.811	352.613	335.123	325.389
241	ENSG00000010671	Bruton tyrosine kinase	BTK	protein-coding	0.292834	0.987725	6868.51	0.253048	1.15723	0.24718	6453.01	4855.48	6755.98	7065.78	6082.9	5855.07	8184.25	9695.65
242	ENSG00000010704	homeostatic iron regulator	HFE	protein-coding	-0.0795853	0.999403	323.39	0.505744	-0.157363	0.874959	321.231	335.555	347.621	422.67	499.661	387.753	122.545	150.087
243	ENSG00000010803	Scm polycomb group protein homolog 1	SCMH1	protein-coding	0.0143346	0.999403	1916.34	0.184895	0.0775283	0.938203	2206.02	1838.84	1667.81	2047.7	1594.48	1826.07	2117.03	2032.78
244	ENSG00000010810	FYN proto-oncogene, Src family tyrosine kinase	FYN	protein-coding	-1.53359	0.968831	2875.37	0.865475	-1.77196	0.0764014	3209.64	5328.62	6060.74	3920.94	1298.61	714.919	82.5302	2386.99
245	ENSG00000010818	HIVEP zinc finger 2	HIVEP2	protein-coding	-0.175414	0.999403	4124.99	0.378967	-0.462874	0.643455	6333.21	3227.2	3767.98	2545.91	3854.89	3633.97	3318.72	6318.08
246	ENSG00000011007	elongin A	ELOA	protein-coding	0.426969	0.669122	3598.05	0.105966	4.02929	5.59447e-05	2986.91	2780.91	3114.15	3865.18	3846.36	4041.11	4179.03	3970.71
247	ENSG00000011009	lysophospholipase 2	LYPLA2	protein-coding	0.235735	0.985195	2467.07	0.188336	1.25167	0.210689	2190.05	2128.26	2344.76	3085.49	2729.37	2215.04	2188.3	2855.26
248	ENSG00000011021	chloride voltage-gated channel 6	CLCN6	protein-coding	-0.316175	0.975456	2491.33	0.193875	-1.63082	0.102928	3237.15	2797.69	2486.31	1987.45	2123.98	2182.32	2824.79	2290.93
249	ENSG00000011028	mannose receptor C type 2	MRC2	protein-coding	-1.19436	0.986611	388.569	0.972842	-1.22771	0.219557	590.106	484.038	724.131	8.09367	138.131	75.1271	721.514	367.414
250	ENSG00000011052	NME1-NME2 readthrough	NME1-NME2	protein-coding	-0.0467595	0.999403	12743.1	0.27928	-0.167429	0.867033	8468.24	15165.4	15373.3	15451.7	10879.1	12891.6	13318.6	10396.9
251	ENSG00000011083	solute carrier family 6 member 7	SLC6A7	protein-coding	3.07317	0.997459	3.34799	3.49837	0.87846	0.379694	1.77475	0	0	0	0	0	25.0092	0
252	ENSG00000011105	tetraspanin 9	TSPAN9	protein-coding	1.12271	0.983204	36.7543	0.855287	1.31266	0.189296	25.7339	16.7778	21.1847	103.419	60.5391	32.7166	31.2615	2.4014
253	ENSG00000011114	BTB domain containing 7	BTBD7	protein-coding	-0.149643	0.999403	2195.87	0.199381	-0.750536	0.452932	2540.56	2263.32	2216.69	2161.91	2383.19	1817.59	1701.87	2481.85
254	ENSG00000011132	amyloid beta precursor protein binding family A member 3	APBA3	protein-coding	-0.91052	0.686435	1371.64	0.23296	-3.90848	9.28784e-05	2293.87	1760.83	1761.22	830.95	1139.16	839.727	1086.65	1260.73
255	ENSG00000011143	MKS transition zone complex subunit 1	MKS1	protein-coding	0.135766	0.996856	667.501	0.147867	0.918158	0.358536	560.822	643.427	681.761	638.501	706.005	656.756	751.525	701.208
256	ENSG00000011198	abhydrolase domain containing 5, lysophosphatidic acid acyltransferase	ABHD5	protein-coding	0.457536	0.980997	635.893	0.324685	1.40917	0.158785	520.89	536.049	490.136	1021.6	571.284	919.701	535.196	492.287
257	ENSG00000011201	anosmin 1	ANOS1	protein-coding	2.69806	0.901002	522.326	1.04753	2.57564	0.0100055	121.571	143.45	88.5904	99.822	875.685	2637.93	66.2743	145.285
258	ENSG00000011243	A-kinase anchoring protein 8 like	AKAP8L	protein-coding	0.108015	0.999403	3429.47	0.165096	0.654256	0.512947	2898.17	3410.92	3502.21	2973.08	3721.87	3331.04	3752.63	3845.84
259	ENSG00000011258	mbt domain containing 1	MBTD1	protein-coding	-0.220504	0.997693	1525.61	0.256776	-0.858742	0.390483	1819.12	1718.04	1483.89	982.032	1503.24	1452.86	1332.99	1912.71
260	ENSG00000011260	UTP18 small subunit processome component	UTP18	protein-coding	0.567105	0.929654	2669.91	0.242176	2.34171	0.0191958	1837.76	2283.45	2034.69	2636.74	2261.26	3853.29	3548.8	2903.29
261	ENSG00000011275	ring finger protein 216	RNF216	protein-coding	0.122523	0.999403	3956.14	0.233706	0.52426	0.600098	3260.22	4105.52	3878.72	3383.16	3231.59	3929.63	4770.5	5089.76
262	ENSG00000011295	tetratricopeptide repeat domain 19	TTC19	protein-coding	-0.908828	0.682618	2951.33	0.231364	-3.92814	8.56066e-05	4060.64	4566.91	3881.61	2421.81	2944.25	1748.52	2035.75	1951.14
263	ENSG00000011304	polypyrimidine tract binding protein 1	PTBP1	protein-coding	0.395948	0.971021	16714.2	0.22858	1.73221	0.0832362	14054.3	14022	13800.8	23067	15740.2	22212.2	16203.4	14613.7
264	ENSG00000011332	double PHD fingers 1	DPF1	protein-coding	0.669062	0.996454	34.1953	0.697873	0.958716	0.337702	15.9728	15.9389	43.3323	88.1311	27.2852	12.1173	28.7605	42.0245
265	ENSG00000011347	synaptotagmin 7	SYT7	protein-coding	-2.67461	0.976248	2.10827	1.69807	-1.57509	0.115237	8.87377	3.35555	0.962939	0	0	2.42345	1.25046	0
266	ENSG00000011376	leucyl-tRNA synthetase 2, mitochondrial	LARS2	protein-coding	1.24728	0.0421947	2321.3	0.160551	7.76879	7.92412e-15	1101.24	1422.75	1221.97	2783.32	2792.47	3329.83	3091.13	2827.65
267	ENSG00000011405	phosphatidylinositol-4-phosphate 3-kinase catalytic subunit type 2 alpha	PIK3C2A	protein-coding	-0.330959	0.983204	3996.29	0.250641	-1.32045	0.186685	5031.43	3753.18	4965.88	3300.42	3651.1	2589.46	4501.65	4177.23
268	ENSG00000011422	plasminogen activator, urokinase receptor	PLAUR	protein-coding	0.539303	0.995188	163.965	0.55246	0.976184	0.328973	115.359	114.928	153.107	177.162	231.924	67.8567	360.132	91.2531
269	ENSG00000011426	anillin actin binding protein	ANLN	protein-coding	0.850612	0.922058	1948.39	0.353188	2.40838	0.0160234	1366.56	1192.06	1332.71	2376.84	1709.59	4013.24	1961.97	1634.15
270	ENSG00000011451	WIZ zinc finger	WIZ	protein-coding	-0.203724	0.984612	2160.68	0.160401	-1.27009	0.204053	2500.63	2399.22	2162.76	2137.63	1736.02	2097.5	1931.96	2319.75
271	ENSG00000011454	RAB GTPase activating protein 1	RABGAP1	protein-coding	0.38828	0.969616	2752.19	0.220073	1.76432	0.0776783	2371.96	2194.53	2353.42	2207.77	2685.04	3591.56	3133.65	3479.63
272	ENSG00000011465	decorin	DCN	protein-coding	-4.41515	0.669792	5.54841	1.09983	-4.01441	5.95939e-05	15.0854	13.4222	12.5182	0.899297	0	1.21173	1.25046	0
273	ENSG00000011478	glutaminyl-peptide cyclotransferase like	QPCTL	protein-coding	-0.0911228	0.999403	929.241	0.28711	-0.317379	0.750956	1041.78	921.938	935.977	1001.82	1325.89	690.684	677.748	838.088
274	ENSG00000011485	protein phosphatase 5 catalytic subunit	PPP5C	protein-coding	0.265493	0.996454	3928.74	0.278434	0.953521	0.340326	3347.19	3577.02	3540.73	5628.7	3386.78	5315.85	3555.05	3078.59
275	ENSG00000011523	centrosomal protein 68	CEP68	protein-coding	-0.052045	0.999403	1509.88	0.363775	-0.143069	0.886236	1441.99	1450.44	1739.07	769.798	1158.77	1634.62	2235.82	1648.56
276	ENSG00000011566	mitogen-activated protein kinase kinase kinase kinase 3	MAP4K3	protein-coding	-0.458674	0.999403	509.852	1.14007	-0.402322	0.687447	530.652	728.155	584.504	388.496	482.607	0	643.986	720.42
277	ENSG00000011590	zinc finger and BTB domain containing 32	ZBTB32	protein-coding	-0.675928	0.987725	3215.69	0.609956	-1.10816	0.267794	4350.81	3394.98	4844.55	2382.24	1163.89	4024.15	4879.29	685.599
278	ENSG00000011600	transmembrane immune signaling adaptor TYROBP	TYROBP	protein-coding	2.21115	0.980997	21.5841	1.50813	1.46615	0.142606	9.76115	3.35555	6.74058	127.7	0.852663	0	6.25229	18.0105
279	ENSG00000011638	lipid droplet assembly factor 1	LDAF1	protein-coding	0.0489287	0.999403	606.228	0.221821	0.220577	0.825421	599.867	579.672	601.837	652.89	797.24	484.691	607.723	525.906
280	ENSG00000012048	BRCA1 DNA repair associated	BRCA1	protein-coding	1.14723	0.717854	3704.99	0.306891	3.73823	0.00018532	2401.24	1800.25	2116.54	6269	3828.46	6193.14	3470.02	3561.27
281	ENSG00000012061	ERCC excision repair 1, endonuclease non-catalytic subunit	ERCC1	protein-coding	0.104345	0.999403	2501.7	0.19525	0.534418	0.593052	2054.28	2861.45	2252.32	2525.23	2152.97	2766.37	2902.31	2498.66
282	ENSG00000012124	CD22 molecule	CD22	protein-coding	-0.319934	0.996856	23491.5	0.341299	-0.937401	0.348552	31382.1	22363.9	26732.2	11277.2	21028.4	22375.8	21831.8	30940.8
283	ENSG00000012171	semaphorin 3B	SEMA3B	protein-coding	-1.07	0.980997	38.8409	0.728224	-1.46932	0.141745	23.9592	64.5944	84.7387	6.29508	51.1598	15.7525	45.0165	19.2112
284	ENSG00000012174	membrane bound transcription factor peptidase, site 2	MBTPS2	protein-coding	0.419853	0.966424	1081.25	0.225852	1.85897	0.063031	777.342	860.699	1040.94	1430.78	1232.1	1004.52	1345.49	958.158
285	ENSG00000012211	prickle planar cell polarity protein 3	PRICKLE3	protein-coding	-0.203047	0.994356	1027.09	0.203023	-1.00012	0.317254	1246.76	984.016	1125.68	900.196	983.12	982.711	1202.94	791.261
286	ENSG00000012232	exostosin like glycosyltransferase 3	EXTL3	protein-coding	0.126468	0.999403	1239.36	0.206365	0.612839	0.539983	1248.54	1105.65	1163.23	1586.36	1273.88	968.17	1255.46	1313.56
287	ENSG00000012504	nuclear receptor subfamily 1 group H member 4	NR1H4	protein-coding	-1.49392	0.997693	2.02372	1.72455	-0.86627	0.386342	5.32426	0.838888	3.85176	0	0	2.42345	3.75137	0
288	ENSG00000012660	ELOVL fatty acid elongase 5	ELOVL5	protein-coding	0.858291	0.774618	9297.34	0.248922	3.44803	0.000564693	6214.3	5950.23	6330.36	8823	9605.25	16038.4	10266.3	11150.9
289	ENSG00000012779	arachidonate 5-lipoxygenase	ALOX5	protein-coding	-0.771727	0.977638	2302.58	0.494724	-1.55991	0.11878	2604.45	3212.94	3504.14	1259.92	2920.37	613.134	2654.72	1650.96
290	ENSG00000012817	lysine demethylase 5D	KDM5D	protein-coding	-0.530489	0.969695	4186.57	0.301902	-1.75716	0.0788911	5597.58	5732.96	4219.6	3656.54	3975.11	2142.33	3351.23	4817.21
291	ENSG00000012822	calcium binding and coiled-coil domain 1	CALCOCO1	protein-coding	-0.371995	0.996856	2540.73	0.403401	-0.922149	0.356451	3852.99	2455.42	2575.86	1287.79	3181.29	1466.19	2200.81	3305.52
292	ENSG00000012963	ubiquitin protein ligase E3 component n-recognin 7	UBR7	protein-coding	0.762156	0.903915	3995.57	0.298595	2.55247	0.0106961	3646.23	2821.18	1885.44	4279.75	5202.95	6218.58	3747.62	4162.82
293	ENSG00000012983	mitogen-activated protein kinase kinase kinase kinase 5	MAP4K5	protein-coding	0.0772661	0.999403	2405.02	0.19973	0.386853	0.698865	2140.35	2285.13	2548.9	1982.05	2260.41	2841.5	2886.06	2295.74
294	ENSG00000013016	EH domain containing 3	EHD3	protein-coding	1.16148	0.944955	387.101	0.546522	2.12522	0.0335686	80.7513	197.978	376.509	755.41	385.404	666.45	280.103	354.206
295	ENSG00000013275	proteasome 26S subunit, ATPase 4	PSMC4	protein-coding	0.782689	0.857878	3785.02	0.263575	2.96951	0.00298278	2048.95	2794.34	2987.04	6196.16	3882.17	4602.14	4215.29	3554.07
296	ENSG00000013288	mannosidase alpha class 2B member 2	MAN2B2	protein-coding	0.139297	0.999403	1960.52	0.208276	0.668807	0.503619	1946.02	1654.29	1931.66	2027.91	2447.14	1520.72	1981.98	2174.47
297	ENSG00000013293	solute carrier family 7 member 14	SLC7A14	protein-coding	-2.04669	0.867529	39.0581	0.699433	-2.92622	0.00343114	84.3008	73.8221	65.4799	29.6768	38.3698	6.05864	8.75321	6.0035
298	ENSG00000013297	claudin 11	CLDN11	protein-coding	1.99984	0.980997	13.9881	1.42963	1.39886	0.161856	7.98639	0.838888	5.77764	14.3888	5.96864	0	2.50092	74.4433
299	ENSG00000013306	solute carrier family 25 member 39	SLC25A39	protein-coding	0.0519975	0.999403	4831.2	0.292302	0.17789	0.85881	3635.58	5083.66	5449.27	6087.34	3467.78	6073.18	5069.36	3783.4
300	ENSG00000013364	major vault protein	MVP	protein-coding	0.0110435	0.999403	5833.25	0.276668	0.0399159	0.96816	5905.49	5863.83	5646.68	7031.6	4531.9	3953.87	6131	7601.63
301	ENSG00000013374	negative regulator of ubiquitin like proteins 1	NUB1	protein-coding	0.456933	0.977415	4666.62	0.291358	1.56829	0.116814	4209.72	3542.62	3602.36	4802.25	3148.88	5724.2	5204.41	7098.53
302	ENSG00000013375	phosphoglucomutase 3	PGM3	protein-coding	0.166594	0.999403	1420.44	0.219116	0.7603	0.447075	1453.52	1077.97	1428.04	1806.69	1620.06	1351.08	1424.27	1201.9
303	ENSG00000013392	RWD domain containing 2A	RWDD2A	protein-coding	0.288893	0.986944	414.675	0.242134	1.19311	0.232826	363.825	348.977	380.361	367.812	603.685	352.613	442.662	457.466
304	ENSG00000013441	CDC like kinase 1	CLK1	protein-coding	-0.345962	0.985195	3094.09	0.276746	-1.2501	0.211261	3573.47	3561.08	3574.43	1637.62	3331.35	2719.12	3176.16	3179.45
305	ENSG00000013503	RNA polymerase III subunit B	POLR3B	protein-coding	1.18877	0.629434	749.465	0.279184	4.25803	2.06235e-05	409.968	503.333	336.066	1372.33	888.475	888.196	825.302	772.05
306	ENSG00000013523	angel homolog 1	ANGEL1	protein-coding	-0.217307	0.984118	1283.74	0.169111	-1.285	0.198793	1272.5	1533.49	1414.56	1150.2	1386.43	1040.87	1166.68	1305.16
307	ENSG00000013561	ring finger protein 14	RNF14	protein-coding	0.443048	0.92698	1564.03	0.187713	2.36024	0.0182629	1207.72	1249.1	1374.11	1525.21	1679.75	1466.19	1986.98	2023.18
308	ENSG00000013563	deoxyribonuclease 1 like 1	DNASE1L1	protein-coding	-0.467668	0.960313	958.055	0.245715	-1.90329	0.0570021	1244.99	1126.63	1103.53	783.288	800.651	947.571	1076.64	581.138
309	ENSG00000013573	DEAD/H-box helicase 11	DDX11	protein-coding	-0.138056	0.999403	3805.56	0.233984	-0.590024	0.555175	4566.44	3901.67	3639.91	4491.09	4022.86	3964.77	3156.16	2701.57
310	ENSG00000013583	heme binding protein 1	HEBP1	protein-coding	-0.557456	0.999403	40.56	1.25385	-0.444595	0.656612	15.9728	95.6332	40.4435	31.4754	5.11598	1.21173	3.75137	130.876
311	ENSG00000013588	G protein-coupled receptor class C group 5 member A	GPRC5A	protein-coding	-1.43645	0.952441	81.9111	0.716688	-2.00429	0.045039	198.772	48.6555	157.922	67.4473	9.37929	95.7264	43.766	33.6196
312	ENSG00000013619	mastermind like domain containing 1	MAMLD1	protein-coding	1.3017	0.999403	1.71532	2.82147	0.461356	0.644543	2.66213	0	0	0	0	6.05864	5.00183	0
313	ENSG00000013725	CD6 molecule	CD6	protein-coding	0.205401	0.999403	62.9216	0.871149	0.235782	0.813602	60.3416	17.6166	94.3681	44.0656	79.2977	4.84691	148.805	54.0315
314	ENSG00000013810	transforming acidic coiled-coil containing protein 3	TACC3	protein-coding	0.836475	0.867967	5222.68	0.286864	2.91593	0.00354635	3887.6	3278.37	3342.36	8606.27	5492.86	7736.88	4667.96	4769.18
315	ENSG00000014123	UFM1 specific ligase 1	UFL1	protein-coding	0.42479	0.897113	4026.05	0.163129	2.60401	0.00921404	3395.99	3237.27	3316.36	4230.29	5004.28	5094.1	3878.92	4051.16
316	ENSG00000014138	DNA polymerase alpha 2, accessory subunit	POLA2	protein-coding	0.808672	0.915884	2444.12	0.329062	2.45751	0.0139905	1576.87	1467.21	1945.14	4388.57	2258.7	3549.15	2273.33	2094.02
317	ENSG00000014164	zinc finger CCCH-type containing 3	ZC3H3	protein-coding	0.0475223	0.999403	1266.07	0.214609	0.221436	0.824753	1385.2	1157.67	1176.71	1287.79	1004.44	1141.45	1598.09	1377.2
318	ENSG00000014216	calpain 1	CAPN1	protein-coding	0.581714	0.838126	6800.33	0.18828	3.08963	0.00200405	5174.3	5159.16	5235.5	8103.57	8142.93	6105.89	7132.61	9348.64
319	ENSG00000014257	acid phosphatase 3	ACP3	protein-coding	-0.82902	0.999403	99.3847	1.52681	-0.542977	0.587146	398.432	4.19444	7.70352	253.602	19.6112	106.632	2.50092	2.4014
320	ENSG00000014641	malate dehydrogenase 1	MDH1	protein-coding	0.877579	0.796458	8642.3	0.263744	3.32739	0.000876631	3876.06	6482.93	6661.62	13342.9	10501.4	9240.63	9339.67	9693.24
321	ENSG00000014824	solute carrier family 30 member 9	SLC30A9	protein-coding	0.736353	0.632874	3771.26	0.173704	4.23912	2.24393e-05	2652.37	2472.2	2863.78	4465.91	3677.54	5280.71	4487.89	4269.69
322	ENSG00000014914	myotubularin related protein 11	MTMR11	protein-coding	-1.50531	0.930879	34.7355	0.651744	-2.30966	0.020907	62.1164	34.3944	78.961	41.3677	13.6426	30.2932	7.50275	9.60559
323	ENSG00000014919	cytochrome c oxidase assembly homolog COX15	COX15	protein-coding	0.823873	0.371102	2691.18	0.151876	5.42466	5.80654e-08	2012.57	1695.39	1741.96	2979.37	3235.86	3704.25	2998.6	3161.44
324	ENSG00000015133	coiled-coil domain containing 88C	CCDC88C	protein-coding	-0.117599	0.999403	6551.3	0.260246	-0.451878	0.651357	7663.39	7156.55	5844.08	4590.01	5689.82	5985.93	6820	8660.64
325	ENSG00000015153	YY1 associated factor 2	YAF2	protein-coding	0.200056	0.989525	1243.17	0.18703	1.06964	0.28478	971.678	1266.72	1172.86	1154.7	1129.78	1368.04	1476.79	1404.82
326	ENSG00000015171	zinc finger MYND-type containing 11	ZMYND11	protein-coding	0.086016	0.999403	1765.76	0.178882	0.480854	0.63062	1866.15	1547.75	1687.07	1576.47	1772.69	2056.3	1586.83	2032.78
327	ENSG00000015285	WASP actin nucleation promoting factor	WAS	protein-coding	0.175977	0.990511	3592.88	0.166088	1.05954	0.289356	3308.14	3689.43	2972.59	3832.8	3798.61	4004.76	3102.39	4034.35
328	ENSG00000015475	BH3 interacting domain death agonist	BID	protein-coding	0.771524	0.912362	3326.51	0.30885	2.49805	0.0124877	1930.93	2156.78	2832.97	2482.96	3448.17	5492.76	4392.86	3874.66
329	ENSG00000015479	matrin 3	MATR3	protein-coding	0.0397088	0.999403	10302.2	0.181199	0.219144	0.826538	9870.3	10731.1	9774.8	9964.21	9947.17	9618.69	13232.3	9279
330	ENSG00000015520	NPC1 like intracellular cholesterol transporter 1	NPC1L1	protein-coding	1.53173	0.985102	42.2891	1.21049	1.26538	0.205737	20.4097	24.3277	13.4812	206.838	39.2225	29.0815	3.75137	1.2007
331	ENSG00000015532	xylosyltransferase 2	XYLT2	protein-coding	-0.210991	0.999403	1317.79	0.314767	-0.670307	0.502662	1569.77	1505.8	1245.08	785.086	1580.84	1668.55	952.849	1234.32
332	ENSG00000015568	RANBP2 like and GRIP domain containing 5	RGPD5	protein-coding	-0.450564	0.999403	708.411	0.664161	-0.678395	0.497521	883.828	456.355	1213.3	281.48	1126.37	719.766	855.313	130.876
333	ENSG00000015592	stathmin 4	STMN4	protein-coding	0.0695146	0.999403	12.853	0.854851	0.0813177	0.935189	3.54951	10.9055	23.1105	21.5831	12.7899	2.42345	21.2578	7.2042
334	ENSG00000015676	NudC domain containing 3	NUDCD3	protein-coding	0.407706	0.922058	3860.5	0.169293	2.40829	0.0160274	3375.58	3282.57	2959.11	3891.26	3822.49	4141.68	5195.65	4215.65
335	ENSG00000016391	choline dehydrogenase	CHDH	protein-coding	-0.0467466	0.999403	3530.35	0.481818	-0.0970212	0.92271	3079.2	3244.82	4482.48	5670.97	1979.88	3475.23	4871.79	1438.44
336	ENSG00000016864	glycosyltransferase 8 domain containing 1	GLT8D1	protein-coding	0.275673	0.999403	1941.27	0.406527	0.678118	0.497697	1874.14	1742.37	1530.11	1512.62	2800.15	1162.05	1515.56	3393.18
337	ENSG00000017260	ATPase secretory pathway Ca2+ transporting 1	ATP2C1	protein-coding	0.670954	0.896707	8957.06	0.25654	2.6154	0.00891239	7239.22	6743.82	5629.34	9072.11	9417.66	15065.4	9819.85	8669.05
338	ENSG00000017427	insulin like growth factor 1	IGF1	protein-coding	0.353783	0.999403	1135.16	0.526244	0.67228	0.501405	1164.24	453.838	1283.6	619.616	1791.44	656.756	1166.68	1945.13
339	ENSG00000017483	solute carrier family 38 member 5	SLC38A5	protein-coding	-0.171089	0.999403	2389.14	0.339149	-0.504467	0.613933	2902.61	2813.63	1990.4	3596.29	2316.69	2179.9	1833.17	1480.46
340	ENSG00000017797	ralA binding protein 1	RALBP1	protein-coding	0.73878	0.915884	6100.63	0.29938	2.4677	0.0135983	4201.73	4241.42	4463.22	4642.17	5253.26	7825.33	8974.54	9203.36
341	ENSG00000018189	RUN and FYVE domain containing 3	RUFY3	protein-coding	-0.466959	0.996856	1422.28	0.505948	-0.922938	0.356039	2080.01	1569.56	1508.93	1111.53	1593.63	949.994	390.143	2174.47
342	ENSG00000018236	contactin 1	CNTN1	protein-coding	1.62062	0.982615	8.33383	1.2062	1.34357	0.179088	0.887377	3.35555	6.74058	37.7705	0.852663	6.05864	5.00183	6.0035
343	ENSG00000018280	solute carrier family 11 member 1	SLC11A1	protein-coding	-2.01946	0.910312	101.089	0.799992	-2.52435	0.0115911	218.295	213.078	142.515	75.541	107.436	13.329	32.5119	6.0035
344	ENSG00000018408	WW domain containing transcription regulator 1	WWTR1	protein-coding	1.12693	0.984118	504.664	0.872592	1.29147	0.196541	140.206	383.372	346.658	1043.18	787.008	770.658	17.5064	548.72
345	ENSG00000018510	alkylglycerone phosphate synthase	AGPS	protein-coding	0.96644	0.466358	3878.38	0.192881	5.01056	5.42726e-07	2408.34	2557.77	2322.61	5085.52	4153.32	5958.06	4456.63	4084.78
346	ENSG00000018610	STING1 ER exit protein 1	STEEP1	protein-coding	0.342296	0.957886	1339.16	0.176367	1.94081	0.0522811	1008.06	1086.36	1347.15	1565.68	1244.89	1536.47	1441.78	1482.86
347	ENSG00000018625	ATPase Na+/K+ transporting subunit alpha 2	ATP1A2	protein-coding	-0.946294	0.997693	4.26109	1.11095	-0.851786	0.394333	4.43689	8.38888	5.77764	4.49649	8.52663	1.21173	1.25046	0
348	ENSG00000018699	tetratricopeptide repeat domain 27	TTC27	protein-coding	0.428814	0.967445	1504.59	0.232958	1.84074	0.0656599	1120.76	1293.57	1296.12	1770.72	1188.61	2075.69	1783.15	1508.08
349	ENSG00000018869	zinc finger protein 582	ZNF582	protein-coding	0.895614	0.966722	72.2706	0.483019	1.8542	0.0637104	46.1436	21.8111	73.1834	63.8501	87.8243	55.7394	97.5357	132.077
350	ENSG00000019102	V-set and immunoglobulin domain containing 2	VSIG2	protein-coding	0.596458	0.999403	7.66634	0.803317	0.742494	0.457788	7.09902	8.38888	1.92588	3.59719	17.0533	6.05864	10.0037	7.2042
351	ENSG00000019144	pleckstrin homology like domain family B member 1	PHLDB1	protein-coding	-1.53552	0.530875	125.75	0.325695	-4.71459	2.42194e-06	233.38	182.039	223.402	62.9508	86.9716	71.4919	102.538	43.2252
352	ENSG00000019169	macrophage receptor with collagenous structure	MARCO	protein-coding	0.783866	0.999403	6.41295	1.44104	0.543957	0.586471	0.887377	0.838888	11.5553	9.89227	0	18.1759	8.75321	1.2007
353	ENSG00000019485	PR/SET domain 11	PRDM11	protein-coding	0.749833	0.984118	114.094	0.583554	1.28494	0.198812	120.683	52.0111	67.4058	103.419	173.943	89.6678	46.267	259.351
354	ENSG00000019505	synaptotagmin 13	SYT13	protein-coding	-2.18634	0.94137	7.1623	1.00705	-2.17103	0.0299288	6.21164	15.9389	20.2217	2.69789	8.52663	0	2.50092	1.2007
355	ENSG00000019582	CD74 molecule	CD74	protein-coding	0.783751	0.862876	241372	0.265985	2.94659	0.00321295	125835	170281	202929	225927	239816	371529	313691	280966
356	ENSG00000019991	hepatocyte growth factor	HGF	protein-coding	5.95269	0.569586	47.4864	1.31839	4.51512	6.32798e-06	1.77475	0	1.92588	273.386	41.7805	37.5635	16.256	7.2042
357	ENSG00000019995	zinc finger RANBP2-type containing 1	ZRANB1	protein-coding	0.440771	0.980982	2170.79	0.293395	1.50232	0.133016	1922.06	1591.37	1809.36	1629.53	1870.74	2301.07	3102.39	3139.83
358	ENSG00000020129	neurochondrin	NCDN	protein-coding	0.0246822	0.999403	1866.91	0.265686	0.0928999	0.925983	1660.28	2098.06	1783.36	2601.67	1940.66	1480.73	1421.77	1948.73
359	ENSG00000020181	adhesion G protein-coupled receptor A2	ADGRA2	protein-coding	0.450135	0.999403	16.2907	0.948319	0.474667	0.635025	11.5359	5.03333	23.1105	1.79859	13.6426	24.2345	43.766	7.2042
360	ENSG00000020256	ZFP64 zinc finger protein	ZFP64	protein-coding	0.114204	0.999403	1464.97	0.226361	0.504524	0.613893	1488.13	1379.97	1310.56	1288.69	1145.13	1852.73	1495.55	1759.02
361	ENSG00000020426	MNAT1 component of CDK activating kinase	MNAT1	protein-coding	0.91311	0.831955	1110.5	0.291377	3.13377	0.00172575	760.482	631.683	753.982	866.023	1053.04	1670.97	1558.07	1589.73
362	ENSG00000020577	sterile alpha motif domain containing 4A	SAMD4A	protein-coding	-0.904602	0.974681	592.438	0.544419	-1.66159	0.0965947	956.593	1057.84	492.062	165.471	291.611	596.17	831.555	348.203
363	ENSG00000020633	RUNX family transcription factor 3	RUNX3	protein-coding	-0.0541705	0.999403	17162	0.175942	-0.307888	0.758167	16499.9	19520.9	16679.1	17816.9	16707.1	13978.5	16284.7	19809.1
364	ENSG00000020922	MRE11 homolog, double strand break repair nuclease	MRE11	protein-coding	0.0757347	0.999403	2925.48	0.177701	0.426191	0.669969	2465.13	3141.64	2883.04	2924.51	2704.65	3570.96	3011.1	2702.77
365	ENSG00000021300	pleckstrin homology domain containing B1	PLEKHB1	protein-coding	-0.216343	0.999403	70.99	0.419036	-0.516287	0.605654	67.4407	52.0111	113.627	69.2459	38.3698	94.5147	76.278	56.4329
366	ENSG00000021355	serpin family B member 1	SERPINB1	protein-coding	0.318192	0.999403	780.304	0.775599	0.410253	0.68162	802.189	1015.05	210.884	1312.07	756.312	141.772	336.373	1667.77
367	ENSG00000021461	cytochrome P450 family 3 subfamily A member 43	CYP3A43	protein-coding	-2.12955	0.907986	12.8523	0.840706	-2.53305	0.0113075	29.2834	21.8111	24.0735	11.6909	11.0846	2.42345	1.25046	1.2007
368	ENSG00000021488	solute carrier family 7 member 9	SLC7A9	protein-coding	-2.23062	0.936823	5.45592	0.999864	-2.23092	0.0256862	15.9728	10.0667	5.77764	0	0.852663	2.42345	3.75137	4.8028
369	ENSG00000021574	spastin	SPAST	protein-coding	0.093566	0.999403	1467.21	0.146317	0.639474	0.522514	1339.05	1600.6	1284.56	1559.38	1458.91	1432.26	1626.85	1436.04
370	ENSG00000021645	neurexin 3	NRXN3	protein-coding	-0.590666	0.999403	225.409	0.967692	-0.610386	0.541606	63.8912	510.044	282.141	45.8641	448.501	12.1173	212.578	228.133
371	ENSG00000021776	aquarius intron-binding spliceosomal factor	AQR	protein-coding	0.595356	0.636118	4354.53	0.14079	4.22869	2.35052e-05	3137.77	3426.02	3338.51	5780.68	4515.7	4902.65	4818.02	4916.86
372	ENSG00000021826	carbamoyl-phosphate synthase 1	CPS1	protein-coding	1.22973	0.97202	145.223	0.716595	1.71607	0.0861495	81.6387	71.3055	83.7757	62.0515	333.391	254.463	246.34	28.8168
373	ENSG00000022267	four and a half LIM domains 1	FHL1	protein-coding	-1.08085	0.997693	582.126	1.24497	-0.868172	0.3853	141.093	1989	474.729	1257.22	22.1692	38.7753	40.0147	694.004
374	ENSG00000022277	replication termination factor 2	RTF2	protein-coding	0.726255	0.583135	3550.61	0.16345	4.44328	8.85961e-06	2435.85	2406.77	2717.42	4041.44	3929.07	4786.32	3562.56	4525.44
375	ENSG00000022556	NLR family pyrin domain containing 2	NLRP2	protein-coding	2.02976	0.987725	1236.19	1.72757	1.17492	0.240026	37.2698	25.1666	1204.64	3428.12	3385.07	24.2345	18.7569	1766.23
376	ENSG00000022567	solute carrier family 45 member 4	SLC45A4	protein-coding	0.00118579	0.999665	315.493	0.245222	0.00483556	0.996142	281.299	300.322	363.991	312.056	248.125	272.639	328.871	416.643
377	ENSG00000022840	ring finger protein 10	RNF10	protein-coding	0.428544	0.763009	5759.49	0.121607	3.52401	0.000425072	5053.61	4493.92	4659.66	6182.67	6390.71	6121.65	6115.99	7057.71
378	ENSG00000022976	zinc finger protein 839	ZNF839	protein-coding	-0.35421	0.949688	848.951	0.172918	-2.04843	0.0405183	891.814	1009.18	1047.68	688.862	915.76	716.131	716.513	805.669
379	ENSG00000023041	zinc finger DHHC-type palmitoyltransferase 6	ZDHHC6	protein-coding	-0.0024801	0.999403	1738.56	0.139133	-0.0178254	0.985778	1903.42	1619.89	1697.66	1751.83	1631.14	1919.38	1608.09	1777.03
380	ENSG00000023171	GRAM domain containing 1B	GRAMD1B	protein-coding	0.769674	0.987725	2379.25	0.68471	1.12409	0.260976	595.43	1869.04	2490.16	1005.41	954.983	2726.39	5810.88	3581.69
381	ENSG00000023191	ribonuclease/angiogenin inhibitor 1	RNH1	protein-coding	-0.461134	0.958228	5236.97	0.239318	-1.92687	0.0539956	5751.09	6208.61	6990.94	4543.25	3525.76	5060.17	6009.7	3806.22
382	ENSG00000023228	NADH:ubiquinone oxidoreductase core subunit S1	NDUFS1	protein-coding	0.698671	0.817657	5670.12	0.216992	3.2198	0.0012828	3857.43	4462.88	3923.02	8118.85	6350.63	6819.6	7012.57	4816
383	ENSG00000023287	RB1 inducible coiled-coil 1	RB1CC1	protein-coding	0.205975	0.99884	2981.48	0.254869	0.808161	0.418998	2863.57	2435.29	2861.86	2295.91	2473.58	3333.46	4006.47	3581.69
384	ENSG00000023318	endoplasmic reticulum protein 44	ERP44	protein-coding	0.23199	0.987725	5651.86	0.207496	1.11805	0.263547	4735.93	5406.63	5145.95	5188.04	6639.69	4581.54	6718.71	6798.36
385	ENSG00000023330	5'-aminolevulinate synthase 1	ALAS1	protein-coding	0.738331	0.888938	3554.07	0.274695	2.68782	0.00719202	2192.71	2831.25	2496.9	4360.69	3956.36	2909.36	5924.67	3760.59
386	ENSG00000023445	baculoviral IAP repeat containing 3	BIRC3	protein-coding	1.24796	0.879988	16085	0.450393	2.77083	0.00559133	7729.05	7548.31	10674.2	10347.3	11855.4	34158.6	28057.8	18309.5
387	ENSG00000023516	A-kinase anchoring protein 11	AKAP11	protein-coding	-0.119306	0.999403	7499.59	0.243037	-0.490898	0.623499	8493.97	7013.1	8166.69	9201.61	7154.7	4948.69	7261.41	7756.52
388	ENSG00000023572	glutaredoxin 2	GLRX2	protein-coding	0.250527	0.994455	507.115	0.252784	0.991071	0.321651	441.914	494.944	423.693	753.611	494.545	449.551	565.207	433.452
389	ENSG00000023608	small nuclear RNA activating complex polypeptide 1	SNAPC1	protein-coding	1.28206	0.772564	732.783	0.370971	3.45594	0.000548373	400.207	265.927	493.988	679.869	765.691	1569.19	885.324	802.067
390	ENSG00000023697	deoxyribose-phosphate aldolase	DERA	protein-coding	0.377811	0.984067	1175.5	0.29092	1.29867	0.194056	836.797	719.766	1414.56	1547.69	1094.82	1108.73	1370.5	1311.16
391	ENSG00000023734	serine/threonine kinase receptor associated protein	STRAP	protein-coding	0.571539	0.915884	6729.59	0.23125	2.47152	0.0134541	4250.54	5065.21	6168.59	8715.09	5891.9	8978.9	7822.87	6943.64
392	ENSG00000023839	ATP binding cassette subfamily C member 2	ABCC2	protein-coding	-1.61032	0.763171	47.683	0.457698	-3.51829	0.000434332	86.963	76.3388	82.8128	17.9859	17.9059	27.8697	18.7569	52.8308
393	ENSG00000023892	DEF6 guanine nucleotide exchange factor	DEF6	protein-coding	0.330187	0.971015	2690.55	0.18988	1.73892	0.0820482	2773.05	2009.14	2172.39	3106.17	3221.36	2806.36	2452.15	2983.74
394	ENSG00000023902	pleckstrin homology domain containing O1	PLEKHO1	protein-coding	0.0783617	0.999403	4494	0.206636	0.379227	0.70452	4171.56	4358.86	4497.89	4928.15	5257.52	3379.51	4200.29	5158.2
395	ENSG00000023909	glutamate-cysteine ligase modifier subunit	GCLM	protein-coding	0.467879	0.975544	934.369	0.289254	1.61753	0.105763	820.824	666.077	775.166	1423.59	977.152	1210.52	932.842	668.789
396	ENSG00000024048	ubiquitin protein ligase E3 component n-recognin 2	UBR2	protein-coding	-0.152558	0.997998	3235.45	0.18736	-0.81425	0.415502	3653.33	3291.8	3410.73	2464.97	3636.61	3123.83	2862.3	3440
397	ENSG00000024422	EH domain containing 2	EHD2	protein-coding	-1.99217	0.939939	10.3527	0.910367	-2.18832	0.0286462	20.4097	19.2944	19.2588	3.59719	15.3479	1.21173	2.50092	1.2007
398	ENSG00000024526	DEP domain containing 1	DEPDC1	protein-coding	1.14986	0.746334	1496.13	0.320399	3.58883	0.00033216	882.94	807.849	857.016	2383.14	1892.06	2561.59	1461.79	1122.65
399	ENSG00000024862	coiled-coil domain containing 28A	CCDC28A	protein-coding	0.290628	0.985195	924.534	0.232988	1.24739	0.212253	848.333	733.188	852.201	752.712	1011.26	831.245	1135.42	1231.92
400	ENSG00000025039	Ras related GTP binding D	RRAGD	protein-coding	-0.300386	0.999403	4648.63	0.466646	-0.643712	0.519762	4887.67	4902.46	6011.63	2686.2	2297.07	2909.36	5280.69	8213.98
401	ENSG00000025156	heat shock transcription factor 2	HSF2	protein-coding	0.339052	0.971497	993.586	0.197181	1.71949	0.0855246	793.315	843.921	919.607	1072.86	903.823	1300.18	1190.44	924.538
402	ENSG00000025293	PHD finger protein 20	PHF20	protein-coding	0.661225	0.899832	4369.97	0.255897	2.58395	0.0097676	3360.5	3092.14	3162.29	3856.19	3850.63	6826.87	5373.22	5437.97
403	ENSG00000025423	hydroxysteroid 17-beta dehydrogenase 6	HSD17B6	protein-coding	0.566417	0.985434	33.7037	0.456912	1.23966	0.215099	16.8602	33.5555	26.9623	30.5761	24.7272	58.1629	48.7679	30.0175
404	ENSG00000025434	nuclear receptor subfamily 1 group H member 3	NR1H3	protein-coding	-0.423254	0.986944	130.666	0.348189	-1.21559	0.224141	134.881	151	180.07	80.9367	131.31	180.547	102.538	84.0489
405	ENSG00000025708	thymidine phosphorylase	TYMP	protein-coding	-1.04448	0.893293	2440.08	0.393685	-2.65308	0.00797619	4842.42	2140.84	3814.2	1744.64	2589.54	1538.89	987.862	1862.28
406	ENSG00000025770	non-SMC condensin II complex subunit H2	NCAPH2	protein-coding	0.213482	0.996856	2000.54	0.229937	0.928437	0.353181	1679.8	1953.77	1824.77	2714.08	2183.67	2273.2	1655.61	1719.4
407	ENSG00000025772	translocase of outer mitochondrial membrane 34	TOMM34	protein-coding	0.527482	0.950639	2128.87	0.258081	2.04386	0.040967	1609.7	1449.6	1946.1	2234.75	1992.67	3088.69	2873.55	1835.87
408	ENSG00000025796	SEC63 homolog, protein translocation regulator	SEC63	protein-coding	0.842878	0.244631	6124.74	0.14007	6.01756	1.77064e-09	4429.79	4063.57	3789.17	7119.73	8402.99	7105.57	6862.51	7224.61
409	ENSG00000025800	karyopherin subunit alpha 6	KPNA6	protein-coding	0.266043	0.93709	5115.55	0.120433	2.20905	0.0271712	4181.32	4524.96	4916.77	5325.64	5739.27	5193.46	5705.84	5337.11
410	ENSG00000026025	vimentin	VIM	protein-coding	0.536822	0.999029	27620.6	0.673462	0.797108	0.425388	25660.3	18457.2	20530.8	32866.6	29297.5	75575.4	10368.8	8207.98
411	ENSG00000026036	RTEL1-TNFRSF6B readthrough (NMD candidate)	RTEL1-TNFRSF6B	ncRNA	-0.143739	0.999403	281.401	0.328242	-0.437906	0.661454	252.015	361.561	284.067	375.007	243.009	327.166	245.09	163.295
412	ENSG00000026103	Fas cell surface death receptor	FAS	protein-coding	0.193272	0.999403	5737.02	0.280883	0.688088	0.491397	5194.71	5044.23	5556.16	5040.56	4185.72	8855.3	6077.23	5942.26
413	ENSG00000026297	ribonuclease T2	RNASET2	protein-coding	-0.829015	0.965152	9192.93	0.443946	-1.86738	0.0618489	17553.2	9853.58	10538.4	5536.97	13802.1	4347.68	6351.08	5560.44
414	ENSG00000026508	CD44 molecule (Indian blood group)	CD44	protein-coding	0.996165	0.975544	24073.7	0.624158	1.59601	0.110486	13431.3	9225.25	21878	12785.3	8029.53	31876.9	42065.4	53297.8
415	ENSG00000026559	potassium voltage-gated channel modifier subfamily G member 1	KCNG1	protein-coding	-1.20897	0.966327	20.1554	0.650193	-1.8594	0.062971	20.4097	31.8777	41.4064	12.5902	15.3479	4.84691	28.7605	6.0035
416	ENSG00000026652	1-acylglycerol-3-phosphate O-acyltransferase 4	AGPAT4	protein-coding	-0.202826	0.999403	484.75	0.620245	-0.327009	0.743661	677.069	301.161	605.689	623.213	107.436	353.824	887.825	321.787
417	ENSG00000026751	SLAM family member 7	SLAMF7	protein-coding	-0.0739391	0.999403	19921.2	0.41734	-0.177168	0.859377	24594.5	15637.7	21457.2	16972.4	13502.8	10107	30527.4	26570.3
418	ENSG00000026950	butyrophilin subfamily 3 member A1	BTN3A1	protein-coding	-0.0826564	0.999403	3171.71	0.292141	-0.282933	0.777228	3883.16	3007.41	2967.78	2059.39	4230.91	2979.64	2608.46	3636.92
419	ENSG00000027001	mitochondrial intermediate peptidase	MIPEP	protein-coding	1.00279	0.645324	918.944	0.238636	4.20216	2.64379e-05	477.409	515.916	701.02	1345.35	984.826	1052.99	1325.49	948.552
420	ENSG00000027075	protein kinase C eta	PRKCH	protein-coding	-0.207677	0.999403	2964.01	1.06758	-0.19453	0.845761	229.831	5372.24	4103.09	882.21	2136.77	162.371	8179.25	2646.34
421	ENSG00000027644	insulin receptor related receptor	INSRR	protein-coding	4.20284	0.980997	1.88154	2.80825	1.49661	0.134496	0	0	0	12.5902	0	1.21173	1.25046	0
422	ENSG00000027697	interferon gamma receptor 1	IFNGR1	protein-coding	0.294722	0.999403	7142.19	0.62504	0.471524	0.637266	5647.27	3741.44	9379.03	3075.6	2588.68	7118.9	9769.83	15816.8
423	ENSG00000027847	beta-1,4-galactosyltransferase 7	B4GALT7	protein-coding	-0.39997	0.974681	810.262	0.239543	-1.66972	0.0949748	980.552	1050.29	833.906	877.714	728.174	579.206	568.958	863.303
424	ENSG00000027869	SH2 domain containing 2A	SH2D2A	protein-coding	-0.346525	0.999351	425.048	0.452695	-0.765471	0.443991	709.902	536.049	225.328	233.817	467.259	570.723	345.126	312.182
425	ENSG00000028116	VRK serine/threonine kinase 2	VRK2	protein-coding	0.249236	0.975456	2375.74	0.152303	1.63645	0.101745	2208.68	2141.68	2025.06	2825.59	2154.68	2556.74	2385.87	2707.58
426	ENSG00000028137	TNF receptor superfamily member 1B	TNFRSF1B	protein-coding	-0.0144826	0.999403	8058.72	0.49309	-0.0293711	0.976569	8417.66	8520.58	7390.56	10564	15505.7	5701.18	4345.34	4024.74
427	ENSG00000028203	vezatin, adherens junctions transmembrane protein	VEZT	protein-coding	0.437335	0.97402	4372.94	0.257395	1.69908	0.0893033	3857.43	3345.49	3538.8	4260.87	5615.64	3255.91	4931.81	6177.6
428	ENSG00000028277	POU class 2 homeobox 2	POU2F2	protein-coding	-0.0285816	0.999403	13068.4	0.30792	-0.0928215	0.926045	17585.2	13021.2	9085.33	12118.9	14207.9	11143	9892.37	17493
429	ENSG00000028310	bromodomain containing 9	BRD9	protein-coding	-0.598568	0.725054	2434.94	0.16154	-3.70538	0.000211076	2876.88	3033.42	3362.58	2275.22	1762.45	1887.87	2037	2244.11
430	ENSG00000028528	sorting nexin 1	SNX1	protein-coding	0.36588	0.874759	5468.25	0.127875	2.86124	0.00421988	4719.96	4472.11	4704.92	6135	5364.1	5855.07	5832.14	6662.68
431	ENSG00000028839	TATA-box binding protein like 1	TBPL1	protein-coding	0.514542	0.900721	1020.33	0.199564	2.57833	0.00992784	790.653	704.666	919.607	1410.1	1012.11	1215.36	1039.13	1071.02
432	ENSG00000029153	aryl hydrocarbon receptor nuclear translocator like 2	ARNTL2	protein-coding	0.412655	0.980997	6306.45	0.28443	1.45081	0.146832	5181.4	5232.98	5260.54	7001.93	5369.22	10703.2	5892.16	5810.18
433	ENSG00000029363	BCL2 associated transcription factor 1	BCLAF1	protein-coding	0.476394	0.879988	13747.8	0.171979	2.77007	0.00560438	11528.8	10929.9	10680.9	18403.2	13224.8	15737.9	15958.3	13518.7
434	ENSG00000029364	solute carrier family 39 member 9	SLC39A9	protein-coding	0.396438	0.92443	5535.74	0.166577	2.3799	0.0173173	5418.32	4012.4	4435.3	5335.53	6108.48	6380.96	6266.05	6328.89
435	ENSG00000029534	ankyrin 1	ANK1	protein-coding	0.101456	0.999403	1368.67	0.672874	0.15078	0.880149	487.17	2241.51	1198.86	2909.23	1892.91	1052.99	684.001	482.681
436	ENSG00000029639	transcription factor B1, mitochondrial	TFB1M	protein-coding	0.650129	0.958016	920.721	0.335932	1.9353	0.0529539	750.721	595.61	690.428	888.505	606.243	1578.88	1067.89	1187.49
437	ENSG00000029725	rabaptin, RAB GTPase binding effector protein 1	RABEP1	protein-coding	0.457713	0.980997	9802.31	0.326139	1.40343	0.160488	7345.71	8617.9	7878.77	6980.34	8155.72	9933.74	15909.6	13596.7
438	ENSG00000029993	high mobility group box 3	HMGB3	protein-coding	1.15847	0.779064	2103.46	0.338211	3.4253	0.000614117	1266.29	1276.79	1021.68	3061.21	2052.36	4205.9	2090.77	1852.68
439	ENSG00000030066	nucleoporin 160	NUP160	protein-coding	0.635772	0.851792	4753.46	0.211951	2.99962	0.00270317	3474.97	3496.48	3622.58	7201.57	4431.29	5205.58	5739.6	4855.63
440	ENSG00000030110	BCL2 antagonist/killer 1	BAK1	protein-coding	0.13378	0.999403	1954.8	0.27198	0.491875	0.622808	1960.22	1768.38	1800.7	2881.35	1956.01	1355.92	1999.48	1916.32
441	ENSG00000030304	muscle associated receptor tyrosine kinase	MUSK	protein-coding	-1.94526	0.973731	5.39709	1.14085	-1.7051	0.0881765	7.09902	14.2611	8.66646	4.49649	0	0	6.25229	2.4014
442	ENSG00000030419	IKAROS family zinc finger 2	IKZF2	protein-coding	0.250523	0.999403	21776.7	0.417953	0.599404	0.548903	22944.9	18588.1	16874.6	14752.1	34731.5	35761.7	15670.7	14889.9
443	ENSG00000030582	granulin precursor	GRN	protein-coding	-0.209454	0.999403	13324.8	0.353299	-0.592853	0.55328	12197	12646.2	18818.7	10826.6	13451.6	7333.37	19235.8	12088.6
444	ENSG00000031003	family with sequence similarity 13 member B	FAM13B	protein-coding	0.339199	0.990911	2656.55	0.321695	1.05441	0.291696	2602.68	2118.19	2116.54	3242.87	3356.08	1661.28	2293.34	3861.45
445	ENSG00000031081	Rho GTPase activating protein 31	ARHGAP31	protein-coding	1.10467	0.841775	3721.51	0.360353	3.06551	0.00217297	2718.92	2100.58	1674.55	3345.38	2875.18	6996.51	4624.19	5436.77
446	ENSG00000031691	centromere protein Q	CENPQ	protein-coding	1.05283	0.732415	670.865	0.286973	3.66875	0.000243744	364.712	353.172	486.284	1056.67	613.065	1048.14	795.291	649.578
447	ENSG00000031698	seryl-tRNA synthetase 1	SARS1	protein-coding	0.504142	0.875384	7103.25	0.176626	2.85429	0.00431336	6308.36	5452.77	5131.5	6945.27	7744.74	7689.62	9673.54	7880.19
448	ENSG00000031823	RAN binding protein 3	RANBP3	protein-coding	0.222461	0.983073	3402.3	0.165712	1.34245	0.179449	2854.69	3201.2	3187.33	3918.24	2949.36	4020.51	3605.07	3482.03
449	ENSG00000032219	AT-rich interaction domain 4A	ARID4A	protein-coding	0.116673	0.999403	3085.88	0.271518	0.429708	0.667408	2953.19	2853.9	2987.04	2042.3	3300.66	2734.87	3673.85	4141.21
450	ENSG00000032389	EARP complex and GARP complex interacting protein 1	EIPR1	protein-coding	0.685373	0.525532	1754.76	0.144733	4.73542	2.18598e-06	1213.04	1301.95	1299.97	2321.09	1956.01	2086.59	1789.41	2070.01
451	ENSG00000032444	patatin like phospholipase domain containing 6	PNPLA6	protein-coding	-0.366571	0.932355	3070.7	0.161094	-2.27552	0.0228749	3216.74	3521.65	3976.94	2819.3	2887.97	2391.95	2647.22	3103.81
452	ENSG00000032742	intraflagellar transport 88	IFT88	protein-coding	0.964501	0.747804	455.721	0.269454	3.57947	0.000344294	257.339	242.439	358.213	488.318	743.522	481.056	458.918	615.959
453	ENSG00000033011	ALG1 chitobiosyldiphosphodolichol beta-mannosyltransferase	ALG1	protein-coding	0.335105	0.983368	845.498	0.256789	1.30498	0.1919	638.912	784.36	757.833	1208.66	1068.39	719.766	722.765	863.303
454	ENSG00000033030	zinc finger CCHC-type containing 8	ZCCHC8	protein-coding	0.0388178	0.999403	2334.43	0.175535	0.22114	0.824984	2351.55	2221.38	2312.02	1858.85	2289.4	2714.27	2452.15	2475.84
455	ENSG00000033050	ATP binding cassette subfamily F member 2	ABCF2	protein-coding	0.757211	0.837381	2701.08	0.244858	3.09246	0.00198508	1484.58	2206.28	1970.17	4023.45	2442.88	3452.21	3056.12	2972.93
456	ENSG00000033100	chondroitin polymerizing factor 2	CHPF2	protein-coding	-0.542424	0.980997	2539.45	0.364935	-1.48636	0.137185	3530.87	3046	2897.48	2555.8	2472.72	942.724	2170.8	2699.17
457	ENSG00000033170	fucosyltransferase 8	FUT8	protein-coding	0.808097	0.953724	2815.9	0.409119	1.97521	0.0482441	1874.14	1742.37	2132.91	3518.05	3150.59	2276.84	6008.45	1823.86
458	ENSG00000033178	ubiquitin like modifier activating enzyme 6	UBA6	protein-coding	0.492762	0.863464	5377.36	0.167392	2.94376	0.00324247	5051.84	3911.73	3896.05	6251.01	5711.14	6777.19	5673.33	5746.55
459	ENSG00000033327	GRB2 associated binding protein 2	GAB2	protein-coding	0.0745549	0.999403	1133.48	0.693096	0.107568	0.914338	1197.96	744.094	1349.08	847.138	367.498	324.743	1450.53	2786.82
460	ENSG00000033627	ATPase H+ transporting V0 subunit a1	ATP6V0A1	protein-coding	-0.0354998	0.999403	4179.1	0.344825	-0.10295	0.918002	5646.38	3666.78	3417.47	4199.72	4221.53	2319.25	5809.63	4152.02
461	ENSG00000033800	protein inhibitor of activated STAT 1	PIAS1	protein-coding	-0.0606434	0.999403	5880.14	0.224055	-0.270663	0.78665	4773.2	6114.65	7218.19	4440.73	6182.66	5975.03	5810.88	6525.8
462	ENSG00000033867	solute carrier family 4 member 7	SLC4A7	protein-coding	0.0269536	0.999403	2586.25	0.320425	0.0841184	0.932962	2644.38	2872.35	2151.21	2473.97	2158.94	4141.68	2459.65	1787.84
463	ENSG00000034053	amyloid beta precursor protein binding family A member 2	APBA2	protein-coding	-1.18675	0.975282	10.8994	0.719853	-1.6486	0.0992296	9.76115	18.4555	22.1476	9.89227	5.96864	1.21173	13.755	6.0035
464	ENSG00000034152	mitogen-activated protein kinase kinase 3	MAP2K3	protein-coding	0.0376793	0.999403	2105.83	0.245984	0.153178	0.878258	2135.92	2316.17	1763.14	2582.78	2285.14	2361.66	1485.54	1916.32
465	ENSG00000034510	thymosin beta 10	TMSB10	protein-coding	0.983886	0.679696	25681.5	0.249797	3.93874	8.19099e-05	19339.5	14022.9	14458.5	32214.6	34754.5	34500.3	21192.8	34969.2
466	ENSG00000034533	asteroid homolog 1	ASTE1	protein-coding	0.413173	0.980997	393.525	0.295173	1.39977	0.161583	285.735	368.272	323.548	419.072	350.445	657.968	330.121	413.041
467	ENSG00000034677	ring finger protein 19A, RBR E3 ubiquitin protein ligase	RNF19A	protein-coding	-0.26286	0.983368	7494.34	0.20179	-1.30264	0.192698	9628.93	8145.6	7320.27	5497.4	7089.89	7705.37	6557.4	8009.86
468	ENSG00000034693	peroxisomal biogenesis factor 3	PEX3	protein-coding	0.424833	0.946493	1191.2	0.202104	2.10205	0.0355488	937.07	966.399	1039.97	1495.53	1030.87	1575.25	1212.94	1271.54
469	ENSG00000034713	GABA type A receptor associated protein like 2	GABARAPL2	protein-coding	0.466604	0.981462	3407.51	0.337232	1.38363	0.166472	2344.45	2400.06	3507.99	2723.97	2796.73	3261.97	5635.82	4589.07
470	ENSG00000035115	SH3 and SYLF domain containing 1	SH3YL1	protein-coding	-0.738024	0.971015	917.018	0.423201	-1.74391	0.0811749	1584.86	1291.89	792.499	677.171	713.679	345.342	754.026	1176.69
471	ENSG00000035141	family with sequence similarity 136 member A	FAM136A	protein-coding	0.586257	0.92698	2868.71	0.248024	2.36371	0.018093	1862.6	2541.83	2148.32	3829.21	2880.3	3791.49	3573.81	2322.15
472	ENSG00000035403	vinculin	VCL	protein-coding	0.751747	0.969439	3058.6	0.425667	1.76605	0.077388	1400.28	2606.42	2421.79	3930.83	4435.55	3751.51	4509.15	1413.22
473	ENSG00000035499	DEP domain containing 1B	DEPDC1B	protein-coding	1.33833	0.659821	1215.58	0.324356	4.12611	3.68956e-05	674.407	589.738	600.874	2045	1183.5	2270.78	1231.7	1128.66
474	ENSG00000035664	death associated protein kinase 2	DAPK2	protein-coding	-1.21375	0.939939	351.017	0.554572	-2.18862	0.0286243	359.388	557.86	717.39	223.026	437.416	61.7981	236.337	214.925
475	ENSG00000035681	neutral sphingomyelinase activation associated factor	NSMAF	protein-coding	-0.0564244	0.999403	3488.03	0.284857	-0.198079	0.842983	2963.84	3607.22	4149.31	2286.91	3009.9	3320.13	4585.43	3981.52
476	ENSG00000035687	adenylosuccinate synthase 2	ADSS2	protein-coding	0.566232	0.817657	3122.49	0.176027	3.21672	0.00129663	2433.19	2389.99	2380.39	3420.03	3683.5	4244.68	2856.05	3572.08
477	ENSG00000035720	signal transducing adaptor family member 1	STAP1	protein-coding	0.778121	0.997459	1743.03	0.876416	0.887845	0.374624	2206.91	1025.96	381.324	946.06	2879.44	245.981	949.098	5309.49
478	ENSG00000035862	TIMP metallopeptidase inhibitor 2	TIMP2	protein-coding	-2.51066	0.895283	14.3056	0.955062	-2.62879	0.00856893	15.9728	29.3611	43.3323	13.4895	0	3.63518	6.25229	2.4014
479	ENSG00000035928	replication factor C subunit 1	RFC1	protein-coding	0.68744	0.871382	6378.99	0.238499	2.88235	0.00394715	6010.21	4189.41	3652.43	6692.57	8088.36	6620.88	6932.54	8845.55
480	ENSG00000036054	TBC1 domain family member 23	TBC1D23	protein-coding	0.218104	0.983204	1320.88	0.165965	1.31416	0.188793	1330.18	1087.2	1178.64	1250.92	1525.41	1301.39	1317.98	1575.32
481	ENSG00000036257	cullin 3	CUL3	protein-coding	0.728087	0.703516	5785.91	0.190226	3.82748	0.000129462	4443.98	3834.56	4028.94	5816.65	6161.34	8170.68	6162.26	7668.87
482	ENSG00000036448	myomesin 2	MYOM2	protein-coding	2.18627	0.930879	73.518	0.943583	2.31698	0.0205046	17.7475	21.8111	28.8882	3.59719	31.5485	230.228	115.042	139.281
483	ENSG00000036530	cytochrome P450 family 46 subfamily A member 1	CYP46A1	protein-coding	-1.52019	0.835833	56.8921	0.48705	-3.12122	0.00180102	95.8367	69.6277	123.256	36.8712	57.1284	14.5407	36.2633	21.6126
484	ENSG00000036549	zinc finger ZZ-type containing 3	ZZZ3	protein-coding	0.725623	0.732415	2715.1	0.197692	3.67047	0.000242102	2111.96	1873.24	1796.85	2560.3	2801	3795.13	3338.72	3443.61
485	ENSG00000036672	ubiquitin specific peptidase 2	USP2	protein-coding	0.84981	0.999403	7.15428	1.1684	0.727327	0.467026	9.76115	2.51666	1.92588	0	8.52663	9.69382	20.0073	4.8028
486	ENSG00000036828	calcium sensing receptor	CASR	protein-coding	-1.41056	0.914008	110.776	0.567025	-2.48764	0.0128593	225.394	175.328	143.478	67.4473	34.9592	54.5277	155.057	30.0175
487	ENSG00000037042	tubulin gamma 2	TUBG2	protein-coding	-0.276462	0.999029	1932.23	0.34377	-0.804208	0.421277	1757.89	2757.42	1991.36	2369.65	2517.91	1294.12	1284.22	1485.26
488	ENSG00000037241	ribosomal protein L26 like 1	RPL26L1	protein-coding	1.65547	0.0546452	864.07	0.219284	7.5494	4.37273e-14	350.514	375.822	379.398	1225.74	915.76	1494.06	1156.67	1014.59
489	ENSG00000037280	fms related receptor tyrosine kinase 4	FLT4	protein-coding	-1.3985	0.94137	39.5773	0.644347	-2.17042	0.0299751	62.1164	35.2333	96.2939	11.6909	20.4639	8.48209	47.5174	34.8203
490	ENSG00000037474	NOP2/Sun RNA methyltransferase 2	NSUN2	protein-coding	0.288223	0.953533	6396.34	0.145847	1.9762	0.048132	5619.76	5229.63	6009.71	7671	5968.64	7167.37	6646.19	6858.39
491	ENSG00000037637	F-box protein 42	FBXO42	protein-coding	0.203317	0.98569	1793.47	0.164621	1.23506	0.216807	1783.63	1443.73	1689	1816.58	2173.44	1754.58	1706.88	1979.95
492	ENSG00000037749	microfibril associated protein 3	MFAP3	protein-coding	0.123903	0.999403	653.702	0.23315	0.53143	0.595121	795.09	593.094	468.952	702.351	726.469	594.958	611.474	737.229
493	ENSG00000037757	methylthioribose-1-phosphate isomerase 1	MRI1	protein-coding	-0.250741	0.997459	1875.82	0.277536	-0.903455	0.366284	2001.04	2362.31	1888.32	2077.38	2288.55	1787.3	1200.44	1401.22
494	ENSG00000037897	methyltransferase like 1	METTL1	protein-coding	-0.0931512	0.999403	572.974	0.2298	-0.405358	0.685214	626.488	650.977	510.358	564.759	405.015	677.355	597.719	551.121
495	ENSG00000038002	aspartylglucosaminidase	AGA	protein-coding	1.21863	0.838225	657.942	0.394756	3.08705	0.00202157	303.483	333.877	441.989	1325.56	987.384	419.258	762.78	689.201
496	ENSG00000038210	phosphatidylinositol 4-kinase type 2 beta	PI4K2B	protein-coding	0.608661	0.870307	4825.43	0.2103	2.89426	0.00380057	4195.52	3176.03	3529.17	5728.52	5341.93	6052.58	4201.54	6378.11
497	ENSG00000038219	biorientation of chromosomes in cell division 1 like 1	BOD1L1	protein-coding	-0.0222956	0.999403	10536.2	0.245835	-0.0906931	0.927736	11110	9923.21	10880.3	7424.6	8696.31	11014.6	12418.3	12822.3
498	ENSG00000038274	methionine adenosyltransferase 2B	MAT2B	protein-coding	0.406414	0.919609	3994.55	0.167954	2.41979	0.0155294	3471.42	3161.77	3325.99	4540.55	4878.94	3739.39	3892.68	4945.68
499	ENSG00000038358	enhancer of mRNA decapping 4	EDC4	protein-coding	-0.0399489	0.999403	4441.92	0.122561	-0.32595	0.744462	4246.99	4565.23	4745.37	4762.68	4146.5	4393.72	4100.25	4574.66
500	ENSG00000038382	trio Rho guanine nucleotide exchange factor	TRIO	protein-coding	-0.584373	0.974416	9087.54	0.34563	-1.69075	0.090885	11585.6	12646.2	10197.5	6809.48	7313.29	12826.1	4814.26	6507.79
501	ENSG00000038427	versican	VCAN	protein-coding	1.89773	0.949204	1459.55	0.917788	2.06772	0.0386661	696.591	95.6332	827.165	1323.77	214.018	673.72	3202.42	4643.1
502	ENSG00000038532	C-type lectin domain containing 16A	CLEC16A	protein-coding	0.144711	0.999403	3822.52	0.253902	0.56995	0.568712	2782.81	4013.24	3961.53	4079.21	2790.77	4757.24	3786.39	4408.97
503	ENSG00000038945	macrophage scavenger receptor 1	MSR1	protein-coding	-1.41574	0.996856	15.2728	1.54891	-0.914021	0.360706	20.4097	25.1666	29.8511	42.267	0.852663	3.63518	0	0
504	ENSG00000039068	cadherin 1	CDH1	protein-coding	-1.62965	0.980997	343.284	1.10876	-1.4698	0.141616	564.372	70.4666	1149.75	22.4824	8.52663	207.205	227.583	495.889
505	ENSG00000039123	Mtr4 exosome RNA helicase	MTREX	protein-coding	0.835914	0.595503	5180.17	0.189557	4.40982	1.03456e-05	3529.1	3590.44	3305.77	6398.5	5735.01	7856.84	5785.87	5239.85
506	ENSG00000039139	dynein axonemal heavy chain 5	DNAH5	protein-coding	2.97566	0.971015	3.14575	1.7052	1.74505	0.0809766	1.77475	0	0	7.19438	2.55799	3.63518	10.0037	0
507	ENSG00000039319	zinc finger FYVE-type containing 16	ZFYVE16	protein-coding	-0.381348	0.931858	1474.11	0.167352	-2.27872	0.0226836	1961.1	1687.84	1525.3	1356.14	1516.03	1277.16	1284.22	1185.09
508	ENSG00000039523	RHO family interacting cell polarization regulator 1	RIPOR1	protein-coding	-0.656833	0.831955	2758.91	0.208983	-3.14299	0.0016723	3811.28	3369.81	3547.47	2564.8	1638.82	2229.58	2320.85	2588.71
509	ENSG00000039600	SRY-box transcription factor 30	SOX30	protein-coding	1.12299	0.999403	1.62674	2.3215	0.483733	0.628575	0.887377	0	1.92588	2.69789	0	0	7.50275	0
510	ENSG00000039650	polynucleotide kinase 3'-phosphatase	PNKP	protein-coding	-0.223698	0.975456	1368.83	0.137415	-1.6279	0.103546	1509.43	1598.08	1404.93	1384.92	1370.23	1244.44	1146.67	1291.95
511	ENSG00000039987	bestrophin 2	BEST2	protein-coding	3.90384	0.975544	3.1314	2.41299	1.61784	0.105697	0.887377	0	0	0	1.70533	0	21.2578	1.2007
512	ENSG00000040199	PH domain and leucine rich repeat protein phosphatase 2	PHLPP2	protein-coding	-0.0323055	0.999403	1581.93	0.222553	-0.145159	0.884585	1625.67	1506.64	1679.37	1541.4	1244.04	1735.19	2010.74	1312.36
513	ENSG00000040275	spindle apparatus coiled-coil protein 1	SPDL1	protein-coding	1.14212	0.740995	1991.56	0.316108	3.61306	0.000302599	1189.97	1108.17	1107.38	3374.16	1744.55	3423.13	2172.05	1813.06
514	ENSG00000040341	staufen double-stranded RNA binding protein 2	STAU2	protein-coding	1.23083	0.677717	2572.14	0.311519	3.95107	7.78024e-05	1649.63	1171.09	1368.34	2274.32	2575.04	4914.77	3159.91	3464.02
515	ENSG00000040487	solute carrier family 66 member 1	SLC66A1	protein-coding	-0.229083	0.994155	494.762	0.224731	-1.01937	0.308029	574.133	478.166	581.615	418.173	452.764	502.867	588.966	361.41
516	ENSG00000040531	cystinosin, lysosomal cystine transporter	CTNS	protein-coding	0.208257	0.999403	531.337	0.362892	0.573881	0.566048	485.395	438.738	528.654	594.435	425.479	324.743	915.335	537.913
517	ENSG00000040608	reticulon 4 receptor	RTN4R	protein-coding	0.59081	0.999403	29.8101	0.999878	0.590882	0.5546	41.7067	24.3277	1.92588	4.49649	81.003	41.1987	15.0055	28.8168
518	ENSG00000040633	PHD finger protein 23	PHF23	protein-coding	0.497168	0.93709	1920.52	0.224518	2.21438	0.0268025	1867.04	1451.28	1264.34	2189.79	1934.69	1790.93	2223.31	2642.74
519	ENSG00000040933	inositol polyphosphate-4-phosphatase type I A	INPP4A	protein-coding	0.464221	0.980997	3421.09	0.318869	1.45583	0.145439	3612.51	1884.98	2798.3	3360.67	5161.17	2972.37	3074.88	4503.82
520	ENSG00000041357	proteasome 20S subunit alpha 4	PSMA4	protein-coding	0.96829	0.547792	7639.77	0.209715	4.61718	3.88987e-06	4517.64	4862.19	4963.95	10098.2	7253.6	11872.5	8826.98	8723.08
521	ENSG00000041515	myosin XVI	MYO16	protein-coding	2.54625	0.931847	21.4414	1.11605	2.28148	0.0225199	6.21164	5.87222	3.85176	12.5902	23.0219	111.479	2.50092	6.0035
522	ENSG00000041802	large 60S subunit nuclear export GTPase 1	LSG1	protein-coding	0.534558	0.946134	2636.72	0.253057	2.1124	0.0346521	1732.16	2272.55	2173.35	3378.66	2239.09	3932.05	2744.76	2621.13
523	ENSG00000041880	poly(ADP-ribose) polymerase family member 3	PARP3	protein-coding	-0.217329	0.988331	1387.25	0.199511	-1.08931	0.276019	1435.78	1405.98	1718.85	1094.44	1516.03	1103.88	1423.02	1400.02
524	ENSG00000041982	tenascin C	TNC	protein-coding	1.63141	0.960987	12.7387	0.858635	1.9	0.0574327	6.21164	8.38888	1.92588	17.9859	31.5485	3.63518	25.0092	7.2042
525	ENSG00000041988	THAP domain containing 3	THAP3	protein-coding	-0.102807	0.999403	637.016	0.210077	-0.489378	0.624574	636.249	690.405	669.243	452.346	605.391	699.167	717.763	625.564
526	ENSG00000042088	tyrosyl-DNA phosphodiesterase 1	TDP1	protein-coding	0.840913	0.770021	2466.77	0.242941	3.46139	0.000537388	1737.48	1441.21	1772.77	2823.79	2257.85	3939.32	2554.69	3207.07
527	ENSG00000042286	apoptosis inducing factor mitochondria associated 2	AIFM2	protein-coding	0.48897	0.931151	1924.32	0.213448	2.29082	0.0219741	1660.28	1479.8	1470.41	2647.53	1805.94	2474.35	2102.02	1754.22
528	ENSG00000042304	chromosome 2 open reading frame 83	C2orf83	protein-coding	-3.35396	0.668423	27.233	0.827128	-4.05494	5.01469e-05	64.7785	57.8833	65.4799	12.5902	11.0846	4.84691	0	1.2007
529	ENSG00000042317	spermatogenesis associated 7	SPATA7	protein-coding	0.77137	0.958259	180.988	0.402882	1.91463	0.0555396	70.1028	109.055	197.403	138.492	191.849	233.863	252.593	254.548
530	ENSG00000042429	mediator complex subunit 17	MED17	protein-coding	-0.178232	0.978314	1634.58	0.115598	-1.54183	0.123115	1867.04	1692.88	1727.51	1565.68	1490.45	1527.99	1519.31	1685.78
531	ENSG00000042445	retinol saturase	RETSAT	protein-coding	0.642366	0.934052	1471.23	0.28407	2.26129	0.023741	985.876	926.132	1356.78	1879.53	2064.3	1747.31	1062.89	1747.02
532	ENSG00000042493	capping actin protein, gelsolin like	CAPG	protein-coding	-0.309686	0.999403	2265.48	0.655227	-0.472639	0.636471	1553.8	3456.22	2719.34	1145.7	1417.98	1916.95	5290.69	623.163
533	ENSG00000042753	adaptor related protein complex 2 subunit sigma 1	AP2S1	protein-coding	0.684414	0.914008	1564.3	0.275161	2.48732	0.0128708	938.845	1179.48	1284.56	2533.32	2054.92	1451.65	1635.6	1436.04
534	ENSG00000042781	usherin	USH2A	protein-coding	2.35841	0.987725	3.41561	2.14005	1.10203	0.270447	0	0	2.88882	0	3.41065	7.27036	13.755	0
535	ENSG00000042832	thyroglobulin	TG	protein-coding	-1.59779	0.996856	2.1226	1.71789	-0.930088	0.352326	6.21164	1.67778	2.88882	0	0	0	5.00183	1.2007
536	ENSG00000042980	ADAM metallopeptidase domain 28	ADAM28	protein-coding	0.1961	0.999403	25.4589	1.42192	0.137912	0.89031	12.4233	1.67778	55.8505	1.79859	2.55799	92.0913	1.25046	36.021
537	ENSG00000043039	BARX homeobox 2	BARX2	protein-coding	-1.53569	0.879668	14.09	0.549943	-2.79246	0.00523092	22.1844	24.3277	25.0364	6.29508	10.232	3.63518	15.0055	6.0035
538	ENSG00000043093	defective in cullin neddylation 1 domain containing 1	DCUN1D1	protein-coding	0.788863	0.882144	2857.1	0.287624	2.74269	0.00609378	2013.46	2056.95	1820.92	2760.84	3225.62	5294.04	2918.57	2766.41
539	ENSG00000043143	jade family PHD finger 2	JADE2	protein-coding	0.444016	0.927616	5251.16	0.188637	2.35381	0.018582	4053.54	4432.68	4370.78	5977.63	5144.97	5405.51	7422.72	5201.43
540	ENSG00000043462	lymphocyte cytosolic protein 2	LCP2	protein-coding	0.454558	0.995797	2424.75	0.470458	0.966204	0.333942	1839.53	1598.08	2468.98	1240.13	1962.83	4666.36	3751.37	1870.69
541	ENSG00000043514	tRNA isopentenyltransferase 1	TRIT1	protein-coding	0.303938	0.986944	1227.8	0.251728	1.20741	0.227276	984.989	997.438	1229.67	1317.47	914.907	1612.81	1204.19	1560.91
542	ENSG00000043591	adrenoceptor beta 1	ADRB1	protein-coding	-1.13923	0.975544	79.2059	0.715564	-1.59207	0.111368	89.6251	36.9111	233.994	15.288	57.9811	82.3974	85.0312	32.4189
543	ENSG00000044090	cullin 7	CUL7	protein-coding	-0.205613	0.987725	2471.26	0.183867	-1.11827	0.263451	2904.39	2667.66	2512.31	1962.27	2407.92	2033.28	2544.68	2737.59
544	ENSG00000044115	catenin alpha 1	CTNNA1	protein-coding	0.540594	0.978421	7180.01	0.352178	1.535	0.124784	5425.42	5778.26	5570.6	9452.51	6992.69	4015.66	11666.8	8538.17
545	ENSG00000044446	phosphorylase kinase regulatory subunit alpha 2	PHKA2	protein-coding	-0.0933667	0.999403	1553.06	0.177321	-0.526542	0.598512	1657.62	1612.34	1578.26	1222.14	1505.8	1820.01	1481.79	1546.5
546	ENSG00000044459	centlein	CNTLN	protein-coding	2.61311	0.717988	918.612	0.699148	3.73757	0.00018581	79.8639	525.144	51.0358	1156.5	1116.14	1863.64	1636.85	919.736
547	ENSG00000044524	EPH receptor A3	EPHA3	protein-coding	-0.176033	0.999403	3.03117	1.20849	-0.145664	0.884186	6.21164	2.51666	0.962939	3.59719	0	6.05864	2.50092	2.4014
548	ENSG00000044574	heat shock protein family A (Hsp70) member 5	HSPA5	protein-coding	0.959958	0.952091	43013.6	0.472568	2.03137	0.0422177	28156.5	24860.4	28101.5	63717	103438	28081.8	32568.2	35185.3
549	ENSG00000046604	desmoglein 2	DSG2	protein-coding	0.703944	0.987725	4267.27	0.617449	1.14009	0.25425	523.553	3336.26	5329.87	5230.31	6251.73	5707.23	4805.51	2953.72
550	ENSG00000046647	gem nuclear organelle associated protein 8	GEMIN8	protein-coding	0.12652	0.999403	810.35	0.173764	0.728112	0.466545	859.868	723.121	715.464	777.892	734.143	894.255	810.297	967.764
551	ENSG00000046651	OFD1 centriole and centriolar satellite protein	OFD1	protein-coding	-0.780078	0.952441	3200.15	0.386488	-2.01838	0.043552	5528.36	4406.68	3056.37	1640.32	2566.52	1742.46	2479.66	4180.83
552	ENSG00000046653	glycoprotein M6B	GPM6B	protein-coding	0.483655	0.999403	19.7089	1.18777	0.407197	0.683863	21.2971	5.03333	21.1847	85.4332	1.70533	6.05864	3.75137	13.2077
553	ENSG00000047056	WD repeat domain 37	WDR37	protein-coding	-0.104271	0.999403	983.822	0.279281	-0.373354	0.708885	1179.32	840.566	1066.94	1062.97	1206.52	704.013	714.012	1096.24
554	ENSG00000047188	YTH domain containing 2	YTHDC2	protein-coding	0.24406	0.980997	3023.27	0.174844	1.39587	0.162752	2647.05	2851.38	2633.64	2768.94	3017.57	3812.09	2911.07	3544.46
555	ENSG00000047230	CTP synthase 2	CTPS2	protein-coding	0.0277124	0.999403	1341.61	0.284745	0.0973234	0.92247	1121.64	1307.83	1546.48	962.248	1145.13	1223.84	1874.44	1551.3
556	ENSG00000047249	ATPase H+ transporting V1 subunit H	ATP6V1H	protein-coding	0.575735	0.787756	1718.51	0.169816	3.39035	0.000698032	1258.3	1256.65	1430.93	1881.33	1889.5	1681.88	2338.36	2011.17
557	ENSG00000047315	RNA polymerase II subunit B	POLR2B	protein-coding	0.607379	0.569586	8626.77	0.1348	4.50577	6.61325e-06	5775.05	6738.79	6987.09	10862.6	9883.22	9332.72	9569.76	9864.94
558	ENSG00000047346	family with sequence similarity 214 member A	FAM214A	protein-coding	0.333617	0.999403	2162.79	0.450173	0.741088	0.45864	2112.84	1939.51	1529.15	3029.73	4122.63	1215.36	1376.75	1976.35
559	ENSG00000047365	ArfGAP with RhoGAP domain, ankyrin repeat and PH domain 2	ARAP2	protein-coding	-0.244873	0.999403	2713.52	0.374274	-0.654261	0.512944	4057.98	2618.17	2343.79	1585.46	1941.51	2136.27	3642.58	3382.37
560	ENSG00000047410	translocated promoter region, nuclear basket protein	TPR	protein-coding	0.596508	0.857822	19102.9	0.200513	2.97491	0.00293073	13765.9	14123.5	15524.5	19422.1	16835	25240.3	23736.2	24176.1
561	ENSG00000047578	katanin interacting protein	KATNIP	protein-coding	0.302947	0.97119	907.564	0.175691	1.72432	0.08465	849.22	740.738	786.722	1130.42	1035.13	813.069	897.829	1007.39
562	ENSG00000047579	dystrobrevin binding protein 1	DTNBP1	protein-coding	0.573354	0.952441	1245.17	0.284041	2.01856	0.0435329	922.872	848.955	1090.05	1060.27	985.678	1749.73	1706.88	1596.93
563	ENSG00000047597	X-linked Kx blood group	XK	protein-coding	0.568387	0.999403	4.44799	1.96306	0.289541	0.772167	2.66213	0	7.70352	1.79859	22.1692	0	1.25046	0
564	ENSG00000047621	chromosome 12 open reading frame 4	C12orf4	protein-coding	0.576169	0.612122	1411.31	0.132896	4.3355	1.45431e-05	1158.91	969.754	1111.23	1678.09	1476.81	1605.54	1664.36	1625.75
565	ENSG00000047634	Scm polycomb group protein like 1	SCML1	protein-coding	0.109301	0.999403	1125.95	0.629601	0.173604	0.862177	1008.06	1509.16	701.983	1059.37	468.965	2417.4	352.629	1490.07
566	ENSG00000047644	WWC family member 3	WWC3	protein-coding	0.0026405	0.999665	3747.99	0.62676	0.00421293	0.996639	4963.99	2934.43	3332.73	3685.32	3539.4	6958.95	585.214	3983.92
567	ENSG00000047648	Rho GTPase activating protein 6	ARHGAP6	protein-coding	0.220682	0.999403	1262.66	0.339571	0.649883	0.515768	1059.53	1070.42	1303.82	2075.58	1059.01	1060.26	885.324	1587.32
568	ENSG00000047662	family with sequence similarity 184 member B	FAM184B	protein-coding	-1.01095	0.998589	5.97874	1.24867	-0.809621	0.418158	10.6485	6.7111	8.66646	4.49649	0	0	12.5046	4.8028
569	ENSG00000047849	microtubule associated protein 4	MAP4	protein-coding	0.781287	0.49262	16259.1	0.160119	4.87943	1.06395e-06	10410.7	11074.2	12173.5	18540.8	16016.4	21021	20713.8	20122.5
570	ENSG00000047932	golgi associated PDZ and coiled-coil motif containing	GOPC	protein-coding	0.110564	0.999403	3098.69	0.172706	0.640187	0.522051	3141.32	3129.89	2583.57	2659.22	3513.82	3505.53	3061.12	3195.06
571	ENSG00000048028	ubiquitin specific peptidase 28	USP28	protein-coding	-0.0535774	0.999403	2723.37	0.176479	-0.30359	0.76144	3232.71	2659.27	2468.01	2866.96	2281.73	2939.65	2784.77	2553.89
572	ENSG00000048052	histone deacetylase 9	HDAC9	protein-coding	1.06036	0.975544	1826.09	0.668949	1.58511	0.112942	1439.33	395.955	1429	3036.03	3688.62	517.407	1166.68	2935.71
573	ENSG00000048140	tetraspanin 17	TSPAN17	protein-coding	0.203424	0.999403	746.707	0.305619	0.665613	0.505659	630.038	863.216	553.69	932.571	1028.31	514.984	673.997	776.852
574	ENSG00000048162	NOP16 nucleolar protein	NOP16	protein-coding	0.25447	0.991129	1907.47	0.241915	1.0519	0.292846	1575.98	1746.56	1784.33	2701.49	1568.05	1660.07	2243.32	1979.95
575	ENSG00000048342	coiled-coil and C2 domain containing 2A	CC2D2A	protein-coding	-0.853448	0.926984	78.1672	0.361816	-2.35879	0.0183345	100.274	114.928	110.738	52.1592	91.2349	73.9154	41.2651	40.8238
576	ENSG00000048392	ribonucleotide reductase regulatory TP53 inducible subunit M2B	RRM2B	protein-coding	0.630814	0.910312	3714.74	0.250419	2.51903	0.0117679	2648.82	2512.47	3138.22	4182.63	4296.57	2879.06	5418.24	4641.9
577	ENSG00000048405	zinc finger protein 800	ZNF800	protein-coding	-0.220493	0.980997	2292.3	0.147254	-1.49737	0.134298	2468.68	2458.78	2617.27	1875.93	2230.57	1987.23	2333.36	2366.58
578	ENSG00000048462	TNF receptor superfamily member 17	TNFRSF17	protein-coding	1.07956	0.860857	2001.69	0.365335	2.955	0.00312669	1508.54	1035.19	997.605	2728.47	3638.31	1527.99	1668.11	2909.29
579	ENSG00000048471	sorting nexin 29	SNX29	protein-coding	0.685803	0.949204	7363.88	0.330155	2.07722	0.0377816	5181.4	4376.48	6445.92	6144	6094.84	10316.6	7692.82	12659
580	ENSG00000048540	LIM domain only 3	LMO3	protein-coding	0.949562	0.967767	563.573	0.528328	1.7973	0.0722884	288.398	506.688	273.475	552.168	731.585	1193.55	205.075	757.641
581	ENSG00000048544	mitochondrial ribosomal protein S10	MRPS10	protein-coding	0.628798	0.879668	2247.75	0.226207	2.77974	0.00544019	1293.8	1985.65	1747.74	2907.43	2652.63	2927.53	2098.27	2368.98
582	ENSG00000048649	remodeling and spacing factor 1	RSF1	protein-coding	0.400181	0.975544	5136.48	0.252286	1.58622	0.112689	4491.02	4056.86	4294.71	3823.81	4956.53	6590.58	7112.61	5765.76
583	ENSG00000048707	vacuolar protein sorting 13 homolog D	VPS13D	protein-coding	-0.126246	0.999403	2661.65	0.205108	-0.615511	0.538217	2803.22	2928.56	2695.27	3051.31	2743.02	2018.74	2185.8	2867.27
584	ENSG00000048740	CUGBP Elav-like family member 2	CELF2	protein-coding	0.421276	0.98318	11987.2	0.314749	1.33845	0.180749	9362.72	9322.56	10988.1	18766.5	15921.8	8465.13	9903.63	13166.9
585	ENSG00000048828	family with sequence similarity 120A	FAM120A	protein-coding	0.510414	0.857822	12659.5	0.171855	2.97003	0.00297772	10302.4	9409.81	10303.5	15738.6	12523.9	16853.9	12814.7	13329
586	ENSG00000048991	R3H domain containing 1	R3HDM1	protein-coding	0.872834	0.591151	5706.6	0.197289	4.42415	9.68248e-06	3903.57	3650	3712.13	6578.36	5109.16	7659.33	7822.87	7217.4
587	ENSG00000049089	collagen type IX alpha 2 chain	COL9A2	protein-coding	-0.653088	0.967597	4923.9	0.357352	-1.82758	0.067613	4093.47	7499.66	7530.19	2592.67	5559.36	3145.64	5004.33	3965.91
588	ENSG00000049167	ERCC excision repair 8, CSA ubiquitin ligase complex subunit	ERCC8	protein-coding	0.507142	0.939298	520.002	0.2309	2.19637	0.0280655	365.599	421.122	447.767	445.152	581.516	516.196	650.238	732.427
589	ENSG00000049192	ADAM metallopeptidase with thrombospondin type 1 motif 6	ADAMTS6	protein-coding	-0.228314	0.999403	446.229	0.634176	-0.360016	0.718835	486.283	592.255	394.805	168.169	524.388	105.42	436.41	862.102
590	ENSG00000049239	hexose-6-phosphate dehydrogenase/glucose 1-dehydrogenase	H6PD	protein-coding	-0.185004	0.996856	3809.37	0.20267	-0.912836	0.361329	4012.72	4370.61	3974.05	2727.57	4183.16	3547.94	3461.27	4197.64
591	ENSG00000049245	vesicle associated membrane protein 3	VAMP3	protein-coding	-0.0359493	0.999403	784.814	0.217166	-0.165539	0.86852	862.531	751.644	776.129	553.068	754.607	843.362	869.068	868.106
592	ENSG00000049246	period circadian regulator 3	PER3	protein-coding	0.0251993	0.999403	679.339	0.910815	0.0276667	0.977928	614.952	417.766	983.161	1355.24	81.003	110.267	312.615	1559.71
593	ENSG00000049249	TNF receptor superfamily member 9	TNFRSF9	protein-coding	0.258227	0.999403	665.078	0.829655	0.311246	0.755613	387.784	430.35	959.088	143.888	118.52	822.763	1850.68	607.554
594	ENSG00000049323	latent transforming growth factor beta binding protein 1	LTBP1	protein-coding	-1.43001	0.971021	53.2434	0.828307	-1.72642	0.0842722	47.9184	178.683	36.5917	35.9719	36.6645	2.42345	31.2615	56.4329
595	ENSG00000049449	reticulocalbin 1	RCN1	protein-coding	-0.0924015	0.999403	4928.91	0.403715	-0.228878	0.818964	3125.34	4842.9	7414.63	2906.53	4201.92	4208.33	7499	5232.65
596	ENSG00000049541	replication factor C subunit 2	RFC2	protein-coding	0.646278	0.948945	2665.94	0.30931	2.08942	0.0366702	1654.96	1908.47	2346.68	3354.38	2020.81	4422.8	3142.4	2477.04
597	ENSG00000049618	AT-rich interaction domain 1B	ARID1B	protein-coding	0.225776	0.999403	8731.41	0.323642	0.697613	0.485419	7925.17	7972.79	7788.25	8067.59	9317.05	5096.52	10382.6	13301.3
598	ENSG00000049656	CLPTM1 like	CLPTM1L	protein-coding	0.107389	0.999403	3420.56	0.255428	0.420429	0.674172	2742	3438.6	3609.1	4733.9	3604.21	3669.11	2894.81	2672.76
599	ENSG00000049759	NEDD4 like E3 ubiquitin protein ligase	NEDD4L	protein-coding	-0.512771	0.999403	2546.86	1.07189	-0.478378	0.632381	4070.4	540.244	4786.77	1621.43	624.149	7984.07	176.315	571.533
600	ENSG00000049768	forkhead box P3	FOXP3	protein-coding	1.33119	0.946134	8.73222	0.630325	2.11191	0.0346944	6.21164	2.51666	4.8147	12.5902	11.9373	13.329	11.2541	7.2042
601	ENSG00000049769	protein phosphatase 1 regulatory subunit 3F	PPP1R3F	protein-coding	-0.0760159	0.999403	239.338	0.211551	-0.359327	0.71935	262.664	235.728	242.661	198.745	219.134	269.003	283.854	202.918
602	ENSG00000049860	hexosaminidase subunit beta	HEXB	protein-coding	0.415992	0.966489	2259.59	0.22404	1.85678	0.0633425	1377.21	1905.95	2324.54	2546.81	2471.02	2270.78	2851.04	2329.36
603	ENSG00000049883	pentatricopeptide repeat domain 2	PTCD2	protein-coding	-0.0800515	0.999403	1109.1	0.151688	-0.527739	0.59768	1096.8	1132.5	1215.23	1120.52	1214.19	987.558	1145.42	960.559
604	ENSG00000050030	neurite extension and migration factor	NEXMIF	protein-coding	0.413479	0.999403	879.594	0.96276	0.429472	0.66758	743.622	95.6332	1346.19	42.267	1198.84	1055.41	1893.19	661.585
605	ENSG00000050130	JNK1/MAPK8 associated membrane protein	JKAMP	protein-coding	0.146132	0.997801	1169.41	0.177957	0.821164	0.411553	1089.7	1104.82	1095.83	1437.08	1343.8	1045.72	1062.89	1175.48
606	ENSG00000050327	Rho guanine nucleotide exchange factor 5	ARHGEF5	protein-coding	-0.582421	0.982016	711.588	0.431252	-1.35054	0.176844	758.707	940.393	994.717	347.129	731.585	482.267	1072.89	365.013
607	ENSG00000050344	nuclear factor, erythroid 2 like 3	NFE2L3	protein-coding	0.497937	0.98318	2009.98	0.372038	1.3384	0.180765	1500.55	1617.38	1676.48	2232.95	1394.1	3878.74	2229.57	1550.1
608	ENSG00000050393	mitochondrial calcium uniporter regulator 1	MCUR1	protein-coding	0.159723	0.999403	1857.78	0.266697	0.598894	0.549244	1812.02	1532.65	1847.88	1687.08	1294.34	2550.69	2140.78	1996.76
609	ENSG00000050405	LIM domain and actin binding 1	LIMA1	protein-coding	1.24757	0.901553	4021.78	0.485499	2.56967	0.0101795	2000.15	1575.43	2914.82	7545.1	4162.7	4188.94	7880.39	1906.71
610	ENSG00000050426	LETM1 domain containing 1	LETMD1	protein-coding	-0.153523	0.997459	2421.05	0.171818	-0.893525	0.371576	2561.86	2578.74	2612.45	2237.45	2732.78	1875.75	2327.1	2442.22
611	ENSG00000050438	solute carrier family 4 member 8	SLC4A8	protein-coding	-1.01856	0.662653	428.589	0.248958	-4.0913	4.28954e-05	562.597	677.821	640.355	379.503	223.398	260.521	365.134	319.386
612	ENSG00000050555	laminin subunit gamma 3	LAMC3	protein-coding	-2.0238	0.920178	7.31433	0.837644	-2.41607	0.0156892	9.76115	24.3277	7.70352	6.29508	4.26332	1.21173	3.75137	1.2007
613	ENSG00000050628	prostaglandin E receptor 3	PTGER3	protein-coding	-1.13915	0.999403	2.82666	1.78892	-0.636779	0.524269	0	5.03333	7.70352	0	0	2.42345	6.25229	1.2007
614	ENSG00000050730	TNFAIP3 interacting protein 3	TNIP3	protein-coding	1.10955	0.975544	118.486	0.700287	1.58443	0.113097	114.472	69.6277	22.1476	169.967	211.46	35.1401	82.5302	242.541
615	ENSG00000050748	mitogen-activated protein kinase 9	MAPK9	protein-coding	0.23929	0.980997	2262.56	0.17072	1.40165	0.16102	1814.69	1989	2296.61	2610.66	2258.7	2704.57	2094.52	2331.76
616	ENSG00000050767	collagen type XXIII alpha 1 chain	COL23A1	protein-coding	1.61523	0.956556	9.00371	0.828004	1.95075	0.0510865	6.21164	0.838888	4.8147	16.1873	8.52663	3.63518	15.0055	16.8098
617	ENSG00000050820	BCAR1 scaffold protein, Cas family member	BCAR1	protein-coding	0.080009	0.999403	1941.43	0.667777	0.119814	0.90463	1757.01	1968.03	1898.92	3434.42	1461.46	283.544	3402.5	1325.57
618	ENSG00000051009	FHF complex subunit HOOK interacting protein 1B	FHIP1B	protein-coding	-0.647131	0.60968	873.825	0.148813	-4.34861	1.37005e-05	1145.6	1147.6	1093.9	651.99	830.494	700.378	668.995	751.638
619	ENSG00000051108	homocysteine inducible ER protein with ubiquitin like domain 1	HERPUD1	protein-coding	0.39809	0.983204	7941.7	0.29932	1.32998	0.183526	8545.44	4984.67	6347.7	7214.16	12008.9	6388.23	8910.77	9133.72
620	ENSG00000051128	homer scaffold protein 3	HOMER3	protein-coding	-2.72506	0.668447	62.542	0.672309	-4.05329	5.05017e-05	175.701	44.4611	179.107	8.09367	17.9059	19.3876	11.2541	44.4259
621	ENSG00000051180	RAD51 recombinase	RAD51	protein-coding	1.33935	0.569586	1083.73	0.295818	4.52763	5.96502e-06	580.345	487.394	594.134	1511.72	1283.26	2085.38	1116.66	1010.99
622	ENSG00000051341	DNA polymerase theta	POLQ	protein-coding	0.735626	0.963041	2225.54	0.390822	1.88225	0.0598016	2055.17	1271.75	1389.52	3624.17	2824.02	3430.4	1806.91	1402.42
623	ENSG00000051382	phosphatidylinositol-4,5-bisphosphate 3-kinase catalytic subunit beta	PIK3CB	protein-coding	1.02441	0.786179	1689.8	0.301429	3.3985	0.000677559	847.445	1011.7	1220.04	2007.23	1833.23	3036.59	2164.54	1397.61
624	ENSG00000051523	cytochrome b-245 alpha chain	CYBA	protein-coding	-0.100516	0.999403	6965.21	0.198783	-0.505656	0.613098	7905.64	7215.27	6693.39	7916.51	7800.16	5952	5460.75	6777.95
625	ENSG00000051596	THO complex 3	THOC3	protein-coding	0.664958	0.974681	2656.3	0.399795	1.66325	0.0962627	1984.18	1774.25	2075.13	2173.6	1857.95	5720.56	2771.02	2893.69
626	ENSG00000051620	heme binding protein 2	HEBP2	protein-coding	-0.0671497	0.999403	769.393	0.587265	-0.114343	0.908966	622.939	876.638	876.275	910.089	870.569	118.749	955.35	924.538
627	ENSG00000051825	M-phase phosphoprotein 9	MPHOSPH9	protein-coding	-0.0419021	0.999403	2564.33	0.116829	-0.358662	0.719848	2559.2	2681.09	2592.23	2405.62	2519.62	2820.9	2442.14	2493.85
628	ENSG00000052344	serine protease 8	PRSS8	protein-coding	-3.11893	0.824722	5.91076	0.978344	-3.18797	0.00143276	10.6485	13.4222	15.407	0	1.70533	0	2.50092	3.6021
629	ENSG00000052723	suppressor of IKBKE 1	SIKE1	protein-coding	0.255455	0.987725	2434.91	0.229913	1.1111	0.266527	2215.78	2228.09	2072.25	2352.56	3068.73	3249.85	1949.46	2342.56
630	ENSG00000052749	ribosomal RNA processing 12 homolog	RRP12	protein-coding	-0.116703	0.999403	2221.83	0.300913	-0.387831	0.698141	2060.49	2625.72	2319.72	3257.25	1487.9	2199.28	2053.25	1771.03
631	ENSG00000052795	folliculin interacting protein 2	FNIP2	protein-coding	-0.641947	0.999403	1804.73	0.983632	-0.65263	0.513995	3371.15	3033.42	576.801	1424.49	2203.28	158.736	136.3	3533.66
632	ENSG00000052802	methylsterol monooxygenase 1	MSMO1	protein-coding	0.687284	0.940215	4932.31	0.315237	2.18022	0.0292414	4703.99	3199.52	2807.93	4558.54	7074.55	6846.26	6469.87	3797.81
633	ENSG00000052841	tetratricopeptide repeat domain 17	TTC17	protein-coding	-0.337255	0.980997	4822.54	0.225779	-1.49373	0.135245	6125.56	5529.95	4978.4	3157.43	4369.9	4151.38	5113.12	5154.6
634	ENSG00000053108	follistatin like 4	FSTL4	protein-coding	0.49407	0.999403	9.91829	0.964826	0.512082	0.608593	2.66213	12.5833	8.66646	28.7775	14.4953	6.05864	2.50092	3.6021
635	ENSG00000053254	forkhead box N3	FOXN3	protein-coding	0.331309	0.987725	6687.76	0.286242	1.15744	0.247091	5871.77	5347.91	6055.93	5509.99	7328.64	4905.07	9364.68	9118.11
636	ENSG00000053371	aldo-keto reductase family 7 member A2	AKR7A2	protein-coding	0.16095	0.981462	1521.32	0.116785	1.37818	0.168149	1325.74	1456.31	1467.52	1546.79	1481.93	1589.79	1673.11	1629.35
637	ENSG00000053372	MRT4 homolog, ribosome maturation factor	MRTO4	protein-coding	0.843415	0.896871	3128.51	0.322991	2.61126	0.0090209	2054.28	2220.54	1997.14	5215.92	2684.18	5124.39	2913.57	2818.04
638	ENSG00000053501	unconventional SNARE in the ER 1	USE1	protein-coding	0.118915	0.999403	747.35	0.278896	0.426376	0.669834	692.154	801.977	632.651	510.801	631.823	846.997	877.822	984.573
639	ENSG00000053524	MCF.2 cell line derived transforming sequence-like 2	MCF2L2	protein-coding	-1.43074	0.569586	141.639	0.315182	-4.53942	5.64081e-06	258.227	211.4	231.105	89.0304	98.0562	105.42	45.0165	94.8552
640	ENSG00000053702	nuclear receptor interacting protein 2	NRIP2	protein-coding	-3.04814	0.855371	6.57192	1.02096	-2.98557	0.00283048	12.4233	10.9055	20.2217	1.79859	0	2.42345	0	4.8028
641	ENSG00000053747	laminin subunit alpha 3	LAMA3	protein-coding	0.336303	0.999403	197.527	0.923096	0.364321	0.715618	216.52	156.033	136.737	751.812	76.7397	158.736	50.0183	33.6196
642	ENSG00000053770	adaptor related protein complex 5 subunit mu 1	AP5M1	protein-coding	0.575686	0.779064	2512.91	0.168088	3.42491	0.000614993	1796.05	1966.35	2008.69	3331	2997.11	2927.53	2383.37	2693.17
643	ENSG00000053900	anaphase promoting complex subunit 4	ANAPC4	protein-coding	0.116851	0.999403	1550.1	0.205546	0.56849	0.569702	1236.12	1511.68	1670.7	1937.09	1744.55	1406.82	1453.03	1440.84
644	ENSG00000053918	potassium voltage-gated channel subfamily Q member 1	KCNQ1	protein-coding	1.33997	0.987725	203.345	1.16993	1.14534	0.252069	152.629	25.1666	133.849	20.6838	17.9059	142.984	92.5339	1041.01
645	ENSG00000054116	trafficking protein particle complex subunit 3	TRAPPC3	protein-coding	0.584595	0.836802	1817.35	0.188308	3.10445	0.00190632	1203.28	1368.23	1583.07	2166.41	1777.8	2418.61	2148.29	1873.09
646	ENSG00000054118	thyroid hormone receptor associated protein 3	THRAP3	protein-coding	0.471919	0.732997	14805.9	0.129415	3.64655	0.000265783	12723.2	11636.2	11407	16429.3	14543.9	17645.2	17282.6	16779.8
647	ENSG00000054148	phosphohistidine phosphatase 1	PHPT1	protein-coding	0.539186	0.921477	2850.45	0.223573	2.41167	0.0158795	2397.69	2218.02	2049.14	3710.5	4068.06	2753.04	2562.19	3044.97
648	ENSG00000054179	ectonucleoside triphosphate diphosphohydrolase 2	ENTPD2	protein-coding	-0.892613	0.987725	260.84	0.811775	-1.09958	0.271514	184.574	90.5999	824.276	48.562	199.523	98.1499	418.904	222.129
649	ENSG00000054219	lymphocyte antigen 75	LY75	protein-coding	-0.523998	0.98569	13913.2	0.424893	-1.23325	0.217483	18230.3	14007.8	19313.7	6617.03	6303.74	17835.4	16403.5	12594.1
650	ENSG00000054267	AT-rich interaction domain 4B	ARID4B	protein-coding	0.579066	0.886016	6679.02	0.214447	2.70027	0.00692822	5115.73	4949.44	5245.13	5858.02	6989.28	7244.92	8236.77	9792.9
651	ENSG00000054277	opsin 3	OPN3	protein-coding	0.407383	0.999403	1023.9	0.5458	0.746395	0.455429	819.049	684.533	1047.68	1075.56	521.83	545.277	986.612	2510.66
652	ENSG00000054282	SHH signaling and ciliogenesis regulator SDCCAG8	SDCCAG8	protein-coding	0.565314	0.971021	1362.37	0.327521	1.72604	0.0843404	1170.45	836.371	1137.23	1137.61	1244.89	1473.46	1394.26	2504.66
653	ENSG00000054356	protein tyrosine phosphatase receptor type N	PTPRN	protein-coding	1.28442	0.997459	3.55893	1.46143	0.878873	0.37947	0.887377	0	4.8147	0	9.37929	3.63518	3.75137	6.0035
654	ENSG00000054392	hedgehog acyltransferase	HHAT	protein-coding	-0.337317	0.99773	463.406	0.402995	-0.837025	0.402579	487.17	438.738	672.132	283.279	291.611	418.046	352.629	763.645
655	ENSG00000054523	kinesin family member 1B	KIF1B	protein-coding	-0.385344	0.992861	1418.55	0.372669	-1.03401	0.301131	1700.21	1656.8	1629.29	1912.8	952.425	673.72	1666.86	1156.27
656	ENSG00000054598	forkhead box C1	FOXC1	protein-coding	-0.446244	0.999403	21.9194	0.658735	-0.677426	0.498136	39.0446	25.1666	14.4441	18.8852	12.7899	4.84691	33.7624	26.4154
657	ENSG00000054611	TBC1 domain family member 22A	TBC1D22A	protein-coding	0.536454	0.90933	3385.55	0.212091	2.52936	0.0114271	2871.55	2330.43	2723.19	2933.51	3770.48	4633.64	3566.31	4255.28
658	ENSG00000054654	spectrin repeat containing nuclear envelope protein 2	SYNE2	protein-coding	-1.24442	0.897113	14468	0.479167	-2.59704	0.00940307	33792.2	17753.4	16400.8	9987.59	11139.2	4198.63	6448.61	16023.3
659	ENSG00000054690	pleckstrin homology, MyTH4 and FERM domain containing H1	PLEKHH1	protein-coding	-1.43527	0.882144	121.672	0.523007	-2.74426	0.00606472	197.885	189.589	215.698	95.3255	133.015	70.2802	48.7679	22.8133
660	ENSG00000054793	ATPase phospholipid transporting 9A (putative)	ATP9A	protein-coding	3.07868	0.943178	35.7268	1.43782	2.14121	0.0322574	7.09902	4.19444	7.70352	225.724	16.2006	3.63518	21.2578	0
661	ENSG00000054965	family with sequence similarity 168 member A	FAM168A	protein-coding	0.157586	0.999403	2654.42	0.223177	0.706104	0.480123	2560.97	2389.99	2475.72	2239.25	2429.24	2419.82	3139.9	3580.48
662	ENSG00000054967	RELT TNF receptor	RELT	protein-coding	-0.31682	0.977638	1776.91	0.204402	-1.54998	0.121146	1791.61	2072.89	2215.72	1587.26	1758.19	1853.94	1719.38	1216.31
663	ENSG00000054983	galactosylceramidase	GALC	protein-coding	-0.677774	0.897192	575.799	0.26103	-2.59654	0.00941689	739.185	643.427	874.349	407.382	653.993	410.775	381.39	495.889
664	ENSG00000055044	NOP58 ribonucleoprotein	NOP58	protein-coding	0.329742	0.985195	8373.31	0.262854	1.25447	0.209673	6508.02	7743.77	7393.45	8806.82	6339.55	12099.1	10410.1	7685.68
665	ENSG00000055070	SUZ RNA binding domain containing 1	SZRD1	protein-coding	0.61202	0.43049	11795.8	0.11909	5.13912	2.76029e-07	8750.43	8960.16	8891.78	14595.6	12956.2	12514.7	13094.8	14602.9
666	ENSG00000055118	potassium voltage-gated channel subfamily H member 2	KCNH2	protein-coding	1.45415	0.981462	9.4839	1.05193	1.38236	0.166862	6.21164	0.838888	6.74058	22.4824	21.3166	13.329	3.75137	1.2007
667	ENSG00000055130	cullin 1	CUL1	protein-coding	0.588714	0.765122	4470.63	0.169007	3.48337	0.000495138	3406.64	3526.68	3265.33	4865.2	4260.76	6120.43	5099.37	5220.64
668	ENSG00000055147	family with sequence similarity 114 member A2	FAM114A2	protein-coding	0.762227	0.491714	1496.62	0.156073	4.88378	1.04073e-06	1030.24	970.593	1127.6	1596.25	1677.19	1761.85	1735.64	2073.61
669	ENSG00000055163	cytoplasmic FMR1 interacting protein 2	CYFIP2	protein-coding	0.892483	0.273654	15272.2	0.151826	5.87835	4.14379e-09	10533.2	10164.8	9145.04	16487.7	19066.4	21397.9	18029.1	17353.7
670	ENSG00000055208	TGF-beta activated kinase 1 (MAP3K7) binding protein 2	TAB2	protein-coding	0.338132	0.996856	5878.95	0.361037	0.936557	0.348987	5720.03	4436.04	4981.29	3606.18	4493.53	8296.7	6347.33	9150.53
671	ENSG00000055211	glycoprotein integral membrane 1	GINM1	protein-coding	-0.374393	0.996306	2872.57	0.389145	-0.96209	0.336005	3033.06	2848.86	4171.45	1911.01	1625.18	1885.45	3438.76	4066.77
672	ENSG00000055332	eukaryotic translation initiation factor 2 alpha kinase 2	EIF2AK2	protein-coding	0.264745	0.986944	18336.2	0.219423	1.20655	0.227605	15081	18374.2	15402.2	18218.9	18813.2	15094.5	25010.4	20695.3
673	ENSG00000055483	ubiquitin specific peptidase 36	USP36	protein-coding	-0.239272	0.987725	4138.77	0.216398	-1.1057	0.268855	4276.27	4441.91	5008.25	3525.24	2892.23	3901.76	4415.37	4649.11
674	ENSG00000055609	lysine methyltransferase 2C	KMT2C	protein-coding	-0.641862	0.879668	11773.1	0.229326	-2.79891	0.00512752	17306.5	13413	14820.6	7043.29	10010.3	9487.82	12158.2	9945.39
675	ENSG00000055732	mucolipin TRP cation channel 3	MCOLN3	protein-coding	-1.25338	0.946134	320.414	0.592531	-2.11529	0.034405	354.063	675.305	478.581	161.873	70.771	107.844	433.909	280.964
676	ENSG00000055917	pumilio RNA binding family member 2	PUM2	protein-coding	0.464878	0.852201	9363.44	0.155085	2.99758	0.00272137	7676.7	8310.86	6708.8	9873.38	10575.6	12009.4	10171.2	9581.58
677	ENSG00000055950	mitochondrial ribosomal protein L43	MRPL43	protein-coding	0.194757	0.993465	1379.77	0.189652	1.02692	0.304457	1125.19	1429.47	1241.23	1475.75	1286.67	1783.66	1344.24	1351.99
678	ENSG00000055955	inter-alpha-trypsin inhibitor heavy chain 4	ITIH4	protein-coding	-0.957097	0.700446	97.8746	0.249236	-3.84012	0.000122974	132.219	128.35	161.774	71.9438	91.2349	63.0098	60.022	74.4433
679	ENSG00000055957	inter-alpha-trypsin inhibitor heavy chain 1	ITIH1	protein-coding	-1.82662	0.87623	95.218	0.641622	-2.84688	0.00441499	61.229	267.605	189.699	107.016	21.3166	35.1401	42.5156	37.2217
680	ENSG00000056050	histone PARylation factor 1	HPF1	protein-coding	0.844272	0.773343	1207.72	0.244544	3.45243	0.000555553	614.065	916.904	888.793	1383.12	1198.84	1874.54	1474.29	1311.16
681	ENSG00000056097	zinc finger RNA binding protein	ZFR	protein-coding	0.841205	0.4854	7896.9	0.170953	4.92067	8.62506e-07	5424.54	5258.99	5165.21	8854.48	7673.97	10990.4	10071.2	9736.47
682	ENSG00000056277	zinc finger protein 280C	ZNF280C	protein-coding	-0.5342	0.975544	713.997	0.335983	-1.58996	0.111843	748.059	858.182	1048.64	388.496	509.04	945.147	676.498	537.913
683	ENSG00000056487	PHD finger protein 21B	PHF21B	protein-coding	0.723698	0.999403	5.47726	1.47101	0.491972	0.622739	2.66213	4.19444	4.8147	13.4895	0	0	16.256	2.4014
684	ENSG00000056558	TNF receptor associated factor 1	TRAF1	protein-coding	0.63062	0.952441	12752.4	0.314987	2.00205	0.0452789	9368.93	8468.57	10655.9	11134.2	8835.29	18139.6	18434.3	16982.7
685	ENSG00000056586	ring finger and CCCH-type domains 2	RC3H2	protein-coding	-0.105232	0.999403	2893.63	0.203983	-0.515886	0.605934	3252.24	2884.94	2942.74	2296.8	3121.6	2319.25	2992.35	3339.14
686	ENSG00000056736	interleukin 17 receptor B	IL17RB	protein-coding	-0.252245	0.999403	3349.51	0.489706	-0.515095	0.606487	3857.43	3143.31	4167.6	5559.45	1539.91	2463.44	4470.39	1594.53
687	ENSG00000056972	TRAF3 interacting protein 2	TRAF3IP2	protein-coding	0.132872	0.999403	2162.04	0.209775	0.633405	0.526469	1939.81	1971.39	2205.13	1875.03	1799.97	2372.56	2369.62	2762.81
688	ENSG00000057019	discoidin, CUB and LCCL domain containing 2	DCBLD2	protein-coding	0.619988	0.999403	406.965	0.96653	0.641458	0.521225	72.7649	475.649	365.917	923.578	797.24	29.0815	501.434	90.0524
689	ENSG00000057252	sterol O-acyltransferase 1	SOAT1	protein-coding	0.0259254	0.999403	3229.22	0.294717	0.087967	0.929903	3742.07	2547.7	3289.4	3507.26	2870.92	4662.73	2269.58	2944.11
690	ENSG00000057294	plakophilin 2	PKP2	protein-coding	-1.63243	0.977256	91.7881	1.03869	-1.57162	0.11604	133.107	294.45	50.0729	42.267	75.887	0	41.2651	97.2566
691	ENSG00000057468	mutS homolog 4	MSH4	protein-coding	-1.49064	0.893052	10.624	0.561529	-2.65462	0.00793986	15.9728	20.9722	16.37	5.39578	6.8213	10.9055	3.75137	4.8028
692	ENSG00000057608	GDP dissociation inhibitor 2	GDI2	protein-coding	0.801666	0.667738	18949.3	0.197172	4.06582	4.78648e-05	11552.8	13215	14050.3	19499.5	19626.6	23266.4	28389.2	21994.4
693	ENSG00000057657	PR/SET domain 1	PRDM1	protein-coding	1.0407	0.985195	3249.96	0.829538	1.25455	0.209641	3222.95	1374.94	1273.01	5866.11	7942.56	2704.57	216.329	3399.18
694	ENSG00000057663	autophagy related 5	ATG5	protein-coding	0.665851	0.853589	1181.82	0.222569	2.99165	0.00277472	814.612	871.605	909.015	1830.07	1413.72	1315.94	1122.91	1176.69
695	ENSG00000057704	transmembrane and coiled-coil domain family 3	TMCC3	protein-coding	0.732881	0.672217	3256.38	0.183168	4.00115	6.30359e-05	2262.81	2577.06	2069.36	3260.85	3514.68	4592.45	3905.18	3868.65
696	ENSG00000057757	PITH domain containing 1	PITHD1	protein-coding	0.319264	0.987725	1922.48	0.273081	1.16912	0.242355	1334.62	1693.71	1965.36	1738.34	1512.62	2776.07	2248.32	2110.83
697	ENSG00000057935	metastasis associated 1 family member 3	MTA3	protein-coding	0.02229	0.999403	2416.19	0.260596	0.0855349	0.931836	2072.03	2452.07	2653.86	1787.8	2171.73	2233.21	3372.49	2586.31
698	ENSG00000058056	ubiquitin specific peptidase 13	USP13	protein-coding	1.00302	0.889325	1659.99	0.373384	2.68629	0.00722501	892.701	1053.64	1113.16	2005.43	1438.44	3659.42	1601.84	1515.28
699	ENSG00000058063	ATPase phospholipid transporting 11B (putative)	ATP11B	protein-coding	0.454538	0.97977	8043.84	0.298805	1.52119	0.128213	7014.72	6816.8	5764.16	5745.61	11482	11858	7614.04	8055.49
700	ENSG00000058085	laminin subunit gamma 2	LAMC2	protein-coding	-0.175859	0.999403	52.9961	0.707644	-0.248513	0.803737	82.5261	53.6888	34.6658	39.5691	6.8213	87.2444	75.0275	44.4259
701	ENSG00000058091	cyclin dependent kinase 14	CDK14	protein-coding	0.778104	0.934807	2213.92	0.346978	2.24252	0.0249281	1239.67	2265.84	1085.23	2536.92	3844.66	2395.58	2094.52	2248.91
702	ENSG00000058262	SEC61 translocon subunit alpha 1	SEC61A1	protein-coding	0.724101	0.895283	13775.4	0.274727	2.63572	0.00839602	11999.1	8139.73	9224.96	20275.6	19948.1	14533.5	11603	14479.2
703	ENSG00000058272	protein phosphatase 1 regulatory subunit 12A	PPP1R12A	protein-coding	0.5774	0.895283	8231.62	0.21891	2.63762	0.00834904	6608.3	5775.74	6500.8	7179.09	7810.39	10510.5	10701.4	10766.7
704	ENSG00000058335	Ras protein specific guanine nucleotide releasing factor 1	RASGRF1	protein-coding	-0.226332	0.999403	191.221	0.559106	-0.404811	0.685616	127.782	72.9832	430.434	149.283	225.956	199.935	191.32	132.077
705	ENSG00000058404	calcium/calmodulin dependent protein kinase II beta	CAMK2B	protein-coding	1.36255	0.980997	7.73842	0.912638	1.49298	0.135443	7.09902	0.838888	3.85176	6.29508	17.9059	6.05864	16.256	3.6021
706	ENSG00000058453	ciliary rootlet coiled-coil, rootletin	CROCC	protein-coding	-1.24443	0.89795	446.947	0.479633	-2.59454	0.00947189	712.564	726.477	659.614	201.443	280.526	105.42	387.642	501.892
707	ENSG00000058600	RNA polymerase III subunit E	POLR3E	protein-coding	-0.0607474	0.999403	2390.04	0.210514	-0.288567	0.772913	2371.96	2592.16	2394.83	2554.9	1689.13	2622.18	2653.47	2241.71
708	ENSG00000058668	ATPase plasma membrane Ca2+ transporting 4	ATP2B4	protein-coding	-0.515769	0.999403	404.04	0.730481	-0.706067	0.480146	368.262	263.411	860.868	47.6627	558.494	581.629	353.88	198.115
709	ENSG00000058673	zinc finger CCCH-type containing 11A	ZC3H11A	protein-coding	0.0538811	0.999403	10211.9	0.199792	0.269685	0.787402	10352.1	10028.9	9542.73	8332.89	11366	8914.68	10475.1	12683
710	ENSG00000058729	RIO kinase 2	RIOK2	protein-coding	0.905381	0.398289	1597.74	0.171533	5.27818	1.30473e-07	888.265	1069.58	1143.97	2249.14	1973.06	1744.89	1881.94	1831.07
711	ENSG00000058799	Yip1 domain family member 1	YIPF1	protein-coding	0.18948	0.988921	829.716	0.174671	1.08478	0.278018	685.943	869.927	732.797	939.765	903.823	720.978	881.573	902.926
712	ENSG00000058804	NDC1 transmembrane nucleoporin	NDC1	protein-coding	0.777801	0.875384	3268.87	0.272718	2.85204	0.004344	2256.6	2384.96	2137.73	4877.79	3429.41	4941.42	3547.55	2575.5
713	ENSG00000058866	diacylglycerol kinase gamma	DGKG	protein-coding	2.06073	0.838225	214.021	0.66741	3.08765	0.00201746	70.1028	53.6888	91.4793	338.136	85.2663	498.02	491.43	84.0489
714	ENSG00000059122	FLYWCH-type zinc finger 1	FLYWCH1	protein-coding	-0.575716	0.930879	1773.58	0.249456	-2.30789	0.0210054	2830.73	2170.2	1697.66	1343.55	1842.6	1403.18	1262.96	1637.75
715	ENSG00000059145	unk like zinc finger	UNKL	protein-coding	-0.54448	0.919588	1258.54	0.22482	-2.42185	0.0154417	1638.1	1634.99	1425.15	812.065	1172.41	1332.9	1134.17	918.535
716	ENSG00000059377	thromboxane A synthase 1	TBXAS1	protein-coding	1.46684	0.956556	353.659	0.751567	1.95171	0.0509723	217.407	123.317	163.7	125.902	69.0657	781.564	782.787	565.529
717	ENSG00000059378	poly(ADP-ribose) polymerase family member 12	PARP12	protein-coding	-0.824647	0.971247	1670.94	0.478823	-1.72224	0.0850265	2743.77	2661.79	1481	977.536	1378.76	466.515	1800.66	1857.48
718	ENSG00000059573	aldehyde dehydrogenase 18 family member A1	ALDH18A1	protein-coding	0.607699	0.650482	6275.53	0.145599	4.1738	2.99561e-05	4916.96	4402.48	4863.81	7391.32	6960.29	8083.43	7362.7	6223.22
719	ENSG00000059588	TAR (HIV-1) RNA binding protein 1	TARBP1	protein-coding	-0.503403	0.982016	3922.61	0.373478	-1.34788	0.177697	2692.3	5803.43	5926.89	1930.79	3286.16	3950.23	3886.42	3904.67
720	ENSG00000059691	glutamyl-tRNA amidotransferase subunit B	GATB	protein-coding	0.580652	0.879668	1313.92	0.205936	2.81958	0.0048087	882.053	968.077	1159.38	1634.92	1155.36	1696.42	1453.03	1562.11
721	ENSG00000059728	MAX dimerization protein 1	MXD1	protein-coding	-0.325089	0.999403	1250.07	0.55199	-0.58894	0.555902	1180.21	1768.38	1342.34	545.873	1100.79	628.886	2657.22	776.852
722	ENSG00000059758	cyclin dependent kinase 17	CDK17	protein-coding	-0.0188351	0.999403	2920.2	0.315375	-0.0597229	0.952376	3618.72	2858.93	2354.39	2132.23	3403.83	2019.95	2954.83	4018.74
723	ENSG00000059769	DnaJ heat shock protein family (Hsp40) member C25	DNAJC25	protein-coding	0.0360445	0.999403	574.115	0.184182	0.1957	0.844845	598.98	535.21	560.431	491.016	538.03	540.43	685.251	643.575
724	ENSG00000059804	solute carrier family 2 member 3	SLC2A3	protein-coding	0.16726	0.999403	4995.26	0.555549	0.301072	0.76336	8119.5	2846.35	2950.45	1779.71	4953.97	4513.68	8685.68	6112.76
725	ENSG00000059915	pleckstrin and Sec7 domain containing	PSD	protein-coding	-1.70232	0.879668	35.3236	0.603687	-2.81987	0.00480431	63.8912	57.0444	65.4799	3.59719	21.3166	19.3876	36.2633	15.6091
726	ENSG00000060069	CTD phosphatase subunit 1	CTDP1	protein-coding	0.224483	0.949204	1526.99	0.108471	2.06953	0.0384965	1395.84	1411.85	1336.56	1674.49	1511.77	1690.36	1598.09	1596.93
727	ENSG00000060138	Y-box binding protein 3	YBX3	protein-coding	0.0671486	0.999403	12023.6	0.345477	0.194365	0.84589	8672.34	12815.7	13538.9	9006.46	7250.19	14556.5	16014.6	14333.9
728	ENSG00000060140	serine/threonine/tyrosine kinase 1	STYK1	protein-coding	1.5423	0.997998	5.57404	1.89219	0.815085	0.415023	0.887377	0	6.74058	2.69789	0	0	16.256	18.0105
729	ENSG00000060237	WNK lysine deficient protein kinase 1	WNK1	protein-coding	0.290102	0.993827	32165	0.283615	1.02287	0.306369	30182.4	25473.7	29047.1	24701.9	26259.5	34833.5	49079.2	37742.8
730	ENSG00000060339	cell division cycle and apoptosis regulator 1	CCAR1	protein-coding	0.513943	0.882144	7564.25	0.187678	2.73842	0.00617348	5847.82	6463.63	5591.79	8971.39	6629.45	10025.8	8635.66	8348.46
731	ENSG00000060491	opioid growth factor receptor	OGFR	protein-coding	-0.327928	0.980997	3072.69	0.229835	-1.4268	0.153638	4152.93	3252.37	3155.55	3447.01	2964.71	2364.08	2208.31	3036.57
732	ENSG00000060558	G protein subunit alpha 15	GNA15	protein-coding	0.697823	0.994455	2513.86	0.702878	0.992809	0.320803	1513.87	1713.01	2203.21	1198.76	636.087	4862.66	6363.58	1619.74
733	ENSG00000060566	cAMP responsive element binding protein 3 like 3	CREB3L3	protein-coding	-0.77213	0.999403	3.39319	1.61159	-0.479111	0.631859	1.77475	10.9055	0.962939	0	2.55799	9.69382	1.25046	0
734	ENSG00000060642	phosphatidylinositol glycan anchor biosynthesis class V	PIGV	protein-coding	0.147818	0.999403	626.355	0.265923	0.555866	0.578302	606.079	505.011	649.021	569.255	587.485	485.903	702.758	905.327
735	ENSG00000060656	protein tyrosine phosphatase receptor type U	PTPRU	protein-coding	0.259285	0.999403	38.003	0.81856	0.316758	0.751427	41.7067	36.0722	24.0735	67.4473	90.3823	13.329	25.0092	6.0035
736	ENSG00000060688	small nuclear ribonucleoprotein U5 subunit 40	SNRNP40	protein-coding	0.778665	0.850796	3041.45	0.258219	3.01552	0.0025654	1970.86	2174.4	2159.87	4997.39	3173.61	4089.58	2991.1	2774.82
737	ENSG00000060709	RIMS binding protein 2	RIMBP2	protein-coding	-1.92578	0.885481	933.114	0.711669	-2.70601	0.00680973	178.363	3221.33	1789.14	366.913	594.306	264.157	515.189	535.512
738	ENSG00000060718	collagen type XI alpha 1 chain	COL11A1	protein-coding	4.09795	0.915884	3.58621	1.66155	2.46634	0.0136502	0.887377	0	0	2.69789	1.70533	9.69382	12.5046	1.2007
739	ENSG00000060749	glutamine and serine rich 1	QSER1	protein-coding	0.01308	0.999403	3152.17	0.249653	0.0523929	0.958216	3762.48	3130.73	2509.42	2789.62	3246.09	4167.13	3103.64	2508.26
740	ENSG00000060762	mitochondrial pyruvate carrier 1	MPC1	protein-coding	0.139419	0.999403	1934.47	0.42209	0.330306	0.741169	1113.66	2026.75	2316.83	2226.66	1447.82	1010.58	2866.05	2467.44
741	ENSG00000060971	acetyl-CoA acyltransferase 1	ACAA1	protein-coding	0.382538	0.967597	2218.97	0.20894	1.83085	0.0671224	1848.41	1888.34	1858.47	2103.46	2746.43	2177.47	2047	3082.19
742	ENSG00000060982	branched chain amino acid transaminase 1	BCAT1	protein-coding	0.652902	0.996856	12686.1	0.706243	0.924472	0.35524	8917.25	5603.77	13510	4185.33	4941.18	13835.5	38017.7	12477.7
743	ENSG00000061273	histone deacetylase 7	HDAC7	protein-coding	0.115166	0.999403	896.862	0.622675	0.184954	0.853265	925.534	591.416	1040.94	732.028	1309.69	140.56	1109.16	1325.57
744	ENSG00000061337	leucine zipper tumor suppressor 1	LZTS1	protein-coding	-2.66198	0.860401	49.9944	0.900143	-2.95729	0.00310361	44.3689	172.811	100.146	12.5902	52.8651	7.27036	7.50275	2.4014
745	ENSG00000061455	PR/SET domain 6	PRDM6	protein-coding	0.492637	0.999403	1.8006	1.89376	0.260137	0.794758	0.887377	3.35555	0	2.69789	0	1.21173	6.25229	0
746	ENSG00000061656	sperm associated antigen 4	SPAG4	protein-coding	-0.558492	0.984247	285.881	0.437813	-1.27564	0.202083	598.092	193.783	281.178	189.752	321.454	315.049	178.816	208.922
747	ENSG00000061676	NCK associated protein 1	NCKAP1	protein-coding	0.568413	0.994546	1172.6	0.574045	0.990189	0.322082	520.003	1026.8	1155.53	1949.68	1153.65	501.655	2435.89	637.571
748	ENSG00000061794	mitochondrial ribosomal protein S35	MRPS35	protein-coding	0.706234	0.923249	3149.21	0.294635	2.39698	0.0165309	2012.57	2318.69	2442.01	3070.2	2340.56	4785.11	4670.46	3554.07
749	ENSG00000061918	guanylate cyclase 1 soluble subunit beta 1	GUCY1B1	protein-coding	2.41492	0.882144	4413.66	0.88043	2.74288	0.00609028	1372.77	1245.75	952.347	8230.37	4855.92	12834.6	155.057	5662.5
750	ENSG00000061936	splicing factor SWAP	SFSWAP	protein-coding	0.0533269	0.999403	3382.88	0.174626	0.305378	0.760078	3223.84	3441.12	3248.96	3161.93	2749.84	3775.74	3662.59	3799.01
751	ENSG00000061938	tyrosine kinase non receptor 2	TNK2	protein-coding	-0.591974	0.975544	2838.1	0.369675	-1.60133	0.109303	4574.43	3677.68	2530.61	2453.28	2870.92	2159.3	1226.7	3211.87
752	ENSG00000061987	MON2 homolog, regulator of endosome-to-Golgi trafficking	MON2	protein-coding	-0.10301	0.999403	3584.17	0.239728	-0.429695	0.667417	4160.02	3446.15	3631.24	3452.4	4686.24	2590.67	3156.16	3550.47
753	ENSG00000062038	cadherin 3	CDH3	protein-coding	-2.07312	0.596087	29.5742	0.470859	-4.40285	1.06837e-05	69.2154	39.4277	60.6652	9.89227	13.6426	8.48209	11.2541	24.014
754	ENSG00000062194	GC-rich promoter binding protein 1	GPBP1	protein-coding	0.187397	0.999029	6161.86	0.232886	0.804671	0.421009	5961.4	5641.52	5406.91	4523.46	5665.09	7144.34	7357.7	7594.42
755	ENSG00000062282	diacylglycerol O-acyltransferase 2	DGAT2	protein-coding	-0.252953	0.999403	731.312	0.417112	-0.606437	0.544224	634.475	989.888	814.647	916.384	451.911	1011.79	694.004	337.396
756	ENSG00000062370	zinc finger protein 112	ZNF112	protein-coding	0.00261165	0.99974	51.5394	1.25985	0.00207299	0.998346	33.7203	57.0444	63.554	12.5902	9.37929	0	47.5174	188.51
757	ENSG00000062485	citrate synthase	CS	protein-coding	0.631606	0.902242	9818.17	0.246608	2.56118	0.0104318	6313.69	7339.43	8273.58	12670.2	8205.18	14340.8	11618	9784.5
758	ENSG00000062524	leukocyte receptor tyrosine kinase	LTK	protein-coding	-3.47138	0.720016	54.8679	0.931817	-3.72539	0.000195014	138.431	30.2	212.81	0.899297	17.0533	3.63518	27.5101	8.40489
759	ENSG00000062582	mitochondrial ribosomal protein S24	MRPS24	protein-coding	-0.088037	0.999403	1387.63	0.192646	-0.456989	0.647679	1411.82	1625.76	1284.56	1477.55	1105.9	1584.94	1271.72	1338.78
760	ENSG00000062598	engulfment and cell motility 2	ELMO2	protein-coding	0.253306	0.975544	2513.99	0.159419	1.58893	0.112076	2060.49	2421.87	2251.35	2356.16	2786.5	2414.97	2796.02	3024.56
761	ENSG00000062650	WAPL cohesin release factor	WAPL	protein-coding	0.833602	0.0338879	6630.59	0.10455	7.97325	1.54553e-15	4677.36	4507.34	4175.31	7626.04	7961.31	7893.19	7834.12	8370.07
762	ENSG00000062716	vacuole membrane protein 1	VMP1	protein-coding	-0.467806	0.949204	6486.11	0.224952	-2.07958	0.037564	10000.7	6815.96	6714.58	5203.33	6222.73	6491.22	5709.59	4730.75
763	ENSG00000062725	amyloid beta precursor protein binding protein 2	APPBP2	protein-coding	0.554545	0.798598	2137.97	0.167697	3.30682	0.000943629	1906.97	1551.94	1502.19	2351.66	2760.92	2296.22	2189.55	2544.28
764	ENSG00000062822	DNA polymerase delta 1, catalytic subunit	POLD1	protein-coding	0.290222	0.994155	3003.15	0.288432	1.0062	0.314317	2589.37	2718.84	2599.94	3938.92	2663.72	4569.42	2517.17	2427.81
765	ENSG00000063015	seizure related 6 homolog	SEZ6	protein-coding	3.85772	0.983204	3.02497	2.90321	1.32878	0.183921	0	0.838888	0	0	0.852663	0	22.5082	0
766	ENSG00000063046	eukaryotic translation initiation factor 4B	EIF4B	protein-coding	0.407231	0.941768	57569.2	0.188384	2.16171	0.0306409	46469.3	47521.3	49472.9	50711.4	58872.1	70710.3	60838.5	75957.4
767	ENSG00000063127	solute carrier family 6 member 16	SLC6A16	protein-coding	-1.52982	0.66774	96.4215	0.376823	-4.05978	4.91196e-05	171.264	156.033	161.774	26.9789	81.003	69.0684	50.0183	55.2322
768	ENSG00000063169	BRD4 interacting chromatin remodeling complex associated protein	BICRA	protein-coding	-0.707071	0.796458	903.163	0.212478	-3.32773	0.000875565	1341.71	1243.23	989.902	681.667	739.259	582.841	767.781	878.912
769	ENSG00000063176	sphingosine kinase 2	SPHK2	protein-coding	-0.212339	0.989281	1235.49	0.197563	-1.07479	0.282468	1283.15	1418.56	1351.97	1517.11	1001.88	1125.69	1094.15	1091.44
770	ENSG00000063177	ribosomal protein L18	RPL18	protein-coding	0.442468	0.967597	36611	0.244091	1.81272	0.069875	25992.2	31060.7	32655.2	36462	29433.9	39486.6	45152.8	52644.7
771	ENSG00000063180	carbonic anhydrase 11	CA11	protein-coding	-0.231943	0.999403	304.577	0.571149	-0.406099	0.68467	407.306	422.8	177.181	332.74	339.36	61.7981	337.624	357.808
772	ENSG00000063241	isochorismatase domain containing 2	ISOC2	protein-coding	0.372051	0.990022	1501.92	0.348553	1.06742	0.285784	1233.45	1309.5	1263.38	2504.54	1457.2	2067.21	1106.66	1073.43
773	ENSG00000063244	U2 small nuclear RNA auxiliary factor 2	U2AF2	protein-coding	0.237872	0.99639	10377.8	0.247669	0.960444	0.336832	9886.27	9547.38	8563.42	13749.4	9579.67	13874.3	9272.15	8550.18
774	ENSG00000063245	epsin 1	EPN1	protein-coding	-0.135677	0.999213	3007.16	0.17377	-0.78079	0.434926	3393.33	3253.21	2911.93	3263.55	3055.09	2945.71	2309.6	2924.9
775	ENSG00000063322	mediator complex subunit 29	MED29	protein-coding	0.439263	0.842365	2486.17	0.143696	3.05688	0.00223654	2025.88	2000.75	2075.13	2910.13	2757.51	2452.54	2538.43	3129.02
776	ENSG00000063438	aryl-hydrocarbon receptor repressor	AHRR	protein-coding	-0.656958	0.991157	1094.95	0.625545	-1.05022	0.293618	1826.22	1190.38	1242.19	1392.11	1238.07	127.231	904.081	839.289
777	ENSG00000063587	zinc finger protein 275	ZNF275	protein-coding	-0.341937	0.977638	2411.29	0.220558	-1.55033	0.121063	3158.18	2803.56	2371.72	1911.01	2893.09	1948.46	2098.27	2106.03
778	ENSG00000063587	uncharacterized LOC105373378	LOC105373378	ncRNA	-0.341937	0.977638	2411.29	0.220558	-1.55033	0.121063	3158.18	2803.56	2371.72	1911.01	2893.09	1948.46	2098.27	2106.03
779	ENSG00000063601	myotubularin related protein 1	MTMR1	protein-coding	0.298525	0.982016	2906.34	0.221055	1.35046	0.176869	2582.27	2492.34	2548.9	2778.83	3167.64	2537.36	2907.32	4236.07
780	ENSG00000063660	glypican 1	GPC1	protein-coding	-0.814699	0.986944	41.6007	0.68498	-1.18938	0.234292	88.7377	38.5888	43.3323	20.6838	24.7272	84.8209	17.5064	14.4084
781	ENSG00000063761	aarF domain containing kinase 1	ADCK1	protein-coding	0.637596	0.879668	336.858	0.228283	2.79301	0.00522202	208.534	316.261	225.328	469.433	386.256	373.212	367.635	348.203
782	ENSG00000063854	hydroxyacylglutathione hydrolase	HAGH	protein-coding	-0.217738	0.999403	867.194	0.32376	-0.67253	0.501247	550.174	984.854	1316.34	833.648	806.619	632.522	974.107	839.289
783	ENSG00000063978	ring finger protein 4	RNF4	protein-coding	0.444962	0.765122	6267.44	0.127766	3.48264	0.000496505	4785.62	4972.09	5581.2	7033.4	6564.65	7469.09	6513.64	7219.8
784	ENSG00000064012	caspase 8	CASP8	protein-coding	0.392938	0.988331	1750.4	0.360685	1.08942	0.275968	1316.87	1341.38	1733.29	1662.8	1250.86	3328.61	1635.6	1733.81
785	ENSG00000064042	LIM and calponin homology domains 1	LIMCH1	protein-coding	2.3007	0.995188	1.98112	2.35701	0.976106	0.329012	0	1.67778	0	0	1.70533	1.21173	11.2541	0
786	ENSG00000064102	integrator complex subunit 13	INTS13	protein-coding	1.31503	0.376986	3390.18	0.244935	5.36887	7.92334e-08	1992.16	1810.32	1466.56	3935.32	3611.03	5976.24	4479.14	3850.64
787	ENSG00000064115	transmembrane 7 superfamily member 3	TM7SF3	protein-coding	0.959983	0.60968	5250.96	0.220696	4.34979	1.36267e-05	3159.06	3082.07	3662.06	6380.51	8125.88	4907.49	5743.35	6947.25
788	ENSG00000064199	sperm autoantigenic protein 17	SPA17	protein-coding	1.08951	0.740627	375.735	0.301442	3.61434	0.000301114	202.322	199.655	259.031	526.089	299.285	597.381	542.699	379.421
789	ENSG00000064201	tetraspanin 32	TSPAN32	protein-coding	0.806147	0.999403	43.6738	1.25465	0.642527	0.520531	70.1028	0	19.2588	26.0796	139.837	23.0228	6.25229	64.8378
790	ENSG00000064205	cellular communication network factor 5	CCN5	protein-coding	-0.412261	0.999403	5.74021	0.933498	-0.44163	0.658757	6.21164	5.87222	8.66646	6.29508	12.7899	3.63518	1.25046	1.2007
791	ENSG00000064309	cell adhesion associated, oncogene regulated	CDON	protein-coding	1.41464	0.980997	59.6339	0.960277	1.47316	0.140709	34.6077	24.3277	28.8882	165.471	162.859	42.4104	12.5046	6.0035
792	ENSG00000064313	TATA-box binding protein associated factor 2	TAF2	protein-coding	0.624869	0.535123	2861.9	0.133404	4.68404	2.81275e-06	2171.41	2087.99	2154.1	3749.17	3130.98	3265.6	3346.23	2989.74
793	ENSG00000064393	homeodomain interacting protein kinase 2	HIPK2	protein-coding	0.0758334	0.999403	11787.9	0.48627	0.155949	0.876073	12379.8	7711.9	14117.7	7173.69	4850.8	16736.4	18670.6	12662.6
794	ENSG00000064419	transportin 3	TNPO3	protein-coding	0.691888	0.63839	7022.89	0.163893	4.22159	2.42584e-05	5204.47	4530.83	5482.01	9591.9	8583.76	7444.85	7792.86	7552.4
795	ENSG00000064489				-0.154671	0.999403	887.661	0.526364	-0.293848	0.768874	1210.38	1057.84	575.838	1073.76	1393.25	373.212	1030.38	386.625
796	ENSG00000064490	regulatory factor X associated ankyrin containing protein	RFXANK	protein-coding	0.281717	0.977638	1970.06	0.181403	1.55299	0.120425	1627.45	1892.53	1689	2572.89	2153.83	1784.87	1950.71	2089.22
797	ENSG00000064545	transmembrane protein 161A	TMEM161A	protein-coding	-0.991683	0.450968	739.499	0.195612	-5.06964	3.98565e-07	996.525	1195.42	1027.46	548.571	639.497	431.375	576.461	500.692
798	ENSG00000064547	lysophosphatidic acid receptor 2	LPAR2	protein-coding	-0.531012	0.985195	403.481	0.424071	-1.25218	0.210506	431.265	486.555	580.653	174.464	353.855	453.186	538.947	208.922
799	ENSG00000064601	cathepsin A	CTSA	protein-coding	0.0677534	0.999403	2374.47	0.222199	0.304922	0.760426	2052.5	2280.94	2582.6	2776.13	2396.84	1738.83	2779.77	2388.19
800	ENSG00000064607	SURP and G-patch domain containing 2	SUGP2	protein-coding	-0.411154	0.897113	9439.69	0.15803	-2.60174	0.00927515	10041.6	11403	12068.5	7178.19	9278.68	8134.32	9070.82	8342.46
801	ENSG00000064651	solute carrier family 12 member 2	SLC12A2	protein-coding	0.545236	0.923249	2355.63	0.227609	2.39549	0.0165982	1995.71	1669.39	1826.7	3402.04	3059.35	2493.73	2142.03	2256.11
802	ENSG00000064652	sorting nexin 24	SNX24	protein-coding	1.91154	0.874759	237.258	0.667662	2.86304	0.00419601	44.3689	137.578	78.961	285.976	114.257	814.281	241.338	181.306
803	ENSG00000064666	calponin 2	CNN2	protein-coding	0.577945	0.967597	10284.4	0.317287	1.82152	0.0685281	8312.06	6013.15	9264.44	16337.5	13429.4	8027.69	8679.43	12211.1
804	ENSG00000064687	ATP binding cassette subfamily A member 7	ABCA7	protein-coding	-0.542444	0.967597	1834.8	0.298505	-1.8172	0.0691859	2001.92	2585.45	2258.09	1591.76	1775.24	947.571	1395.51	2122.84
805	ENSG00000064692	synuclein alpha interacting protein	SNCAIP	protein-coding	1.35856	0.997459	26.9785	1.54824	0.877484	0.380224	2.66213	8.38888	29.8511	0.899297	0	4.84691	87.5321	81.6475
806	ENSG00000064703	DEAD-box helicase 20	DDX20	protein-coding	0.498916	0.909586	1569.91	0.197466	2.52659	0.0115175	1147.38	1331.32	1264.34	2138.53	1397.51	1843.04	1829.42	1607.74
807	ENSG00000064726	BTB domain containing 1	BTBD1	protein-coding	0.346891	0.969296	5146.83	0.19616	1.76841	0.0769921	3656.88	4210.38	5330.83	4853.51	5318.91	5571.52	5880.9	6351.7
808	ENSG00000064763	fatty acyl-CoA reductase 2	FAR2	protein-coding	1.67634	0.87623	686.774	0.589824	2.8421	0.00448176	86.0756	584.705	197.403	987.428	819.409	1451.65	571.459	796.064
809	ENSG00000064787	brain enriched myelin associated protein 1	BCAS1	protein-coding	0.376615	0.999403	1124.43	0.705306	0.533973	0.59336	528.877	1228.97	1085.23	1556.68	351.297	282.332	2468.4	1493.67
810	ENSG00000064886	chitinase 3 like 2	CHI3L2	protein-coding	0.134899	0.999403	14149.7	0.859784	0.156898	0.875325	15284.2	9096.06	15618.9	8047.81	32402	14818.2	553.953	17376.5
811	ENSG00000064932	strawberry notch homolog 2	SBNO2	protein-coding	-0.44143	0.898084	2516.52	0.170208	-2.59347	0.00950125	3112.92	3282.57	2642.31	2189.79	2075.38	2475.56	2440.89	1912.71
812	ENSG00000064933	PMS1 homolog 1, mismatch repair system component	PMS1	protein-coding	0.249865	0.987725	2005.56	0.211972	1.17877	0.238491	1668.27	1809.48	1902.77	2207.77	1839.19	2814.84	1949.46	1852.68
813	ENSG00000064961	high mobility group 20B	HMG20B	protein-coding	0.123308	0.999403	2515.92	0.211191	0.58387	0.559308	2345.34	2426.06	2376.53	2106.15	2103.52	2746.99	2808.53	3214.27
814	ENSG00000064989	calcitonin receptor like receptor	CALCRL	protein-coding	2.39932	0.725301	341.986	0.648049	3.70237	0.000213598	40.8193	105.7	132.886	393.892	335.949	1101.46	141.302	483.882
815	ENSG00000064995	TATA-box binding protein associated factor 11	TAF11	protein-coding	0.252867	0.980982	1447	0.168269	1.50276	0.132901	1375.43	1158.5	1342.34	1439.77	1365.11	1704.9	1440.53	1749.42
816	ENSG00000064999	ankyrin repeat and sterile alpha motif domain containing 1A	ANKS1A	protein-coding	0.358165	0.980997	935.514	0.243157	1.47298	0.140757	1016.05	777.649	592.208	1102.54	869.716	1146.29	897.829	1081.83
817	ENSG00000065000	adaptor related protein complex 3 subunit delta 1	AP3D1	protein-coding	0.0275428	0.999403	12063.1	0.301154	0.0914575	0.927129	10176.4	8764.7	16817.7	12359.9	10832.2	9988.27	11289.1	16276.7
818	ENSG00000065029	zinc finger protein 76	ZNF76	protein-coding	-0.318242	0.987725	1852.56	0.275263	-1.15614	0.247626	2333.8	2236.48	1772.77	1526.11	2415.59	1683.09	1200.44	1652.16
819	ENSG00000065054	SLC9A3 regulator 2	SLC9A3R2	protein-coding	-0.965163	0.99773	12.4423	1.15554	-0.835251	0.403576	23.9592	9.22777	20.2217	0	1.70533	6.05864	28.7605	9.60559
820	ENSG00000065057	nth like DNA glycosylase 1	NTHL1	protein-coding	-0.171938	0.999403	548.502	0.382436	-0.449587	0.653008	449.9	712.216	607.615	634.904	398.194	822.763	301.36	461.068
821	ENSG00000065060	UHRF1 binding protein 1	UHRF1BP1	protein-coding	0.216412	0.987725	2751.15	0.185195	1.16856	0.242581	2577.83	2361.47	2556.6	3571.11	2737.9	2687.61	3093.63	2423.01
822	ENSG00000065135	G protein subunit alpha i3	GNAI3	protein-coding	1.12927	0.376986	5066.28	0.209737	5.38422	7.27602e-08	2249.5	3068.65	3405.92	6947.97	5297.6	6493.65	6963.8	6103.15
823	ENSG00000065150	importin 5	IPO5	protein-coding	1.09658	0.523284	16463.6	0.231204	4.74291	2.10672e-06	8558.75	9330.95	10967.9	23136.2	16809.4	26561.1	18699.4	17645.5
824	ENSG00000065154	ornithine aminotransferase	OAT	protein-coding	-0.320606	0.999403	434.498	0.850277	-0.377061	0.706128	321.231	428.672	739.538	789.583	836.462	41.1987	178.816	140.482
825	ENSG00000065183	WD repeat domain 3	WDR3	protein-coding	0.370064	0.963513	4301.65	0.196909	1.87937	0.0601946	3560.16	3910.06	3439.62	4549.54	3588.01	5280.71	5472.01	4613.09
826	ENSG00000065243	protein kinase N2	PKN2	protein-coding	-0.456938	0.968831	2014.64	0.257432	-1.77499	0.0759	2851.14	2292.68	2135.8	1513.52	2458.23	1415.3	1590.58	1859.88
827	ENSG00000065268	WD repeat domain 18	WDR18	protein-coding	0.342399	0.987725	1646.57	0.306842	1.11588	0.264473	1218.37	1597.24	1415.52	1816.58	1523.71	2790.61	1320.48	1490.07
828	ENSG00000065308	translocation associated membrane protein 2	TRAM2	protein-coding	-1.23074	0.943178	2693.99	0.574348	-2.14285	0.0321253	5006.58	2709.61	4886.92	3482.08	2330.33	510.137	1426.77	1199.5
829	ENSG00000065320	netrin 1	NTN1	protein-coding	-0.144637	0.999403	121.373	0.646744	-0.223639	0.823039	194.336	111.572	80.8869	60.2529	41.7805	130.867	77.5284	273.759
830	ENSG00000065328	minichromosome maintenance 10 replication initiation factor	MCM10	protein-coding	1.43298	0.732275	1737.37	0.389973	3.67457	0.000238248	939.732	778.488	808.869	3178.12	1615.8	3522.49	1681.87	1373.6
831	ENSG00000065357	diacylglycerol kinase alpha	DGKA	protein-coding	-0.139072	0.999403	1697.97	0.339177	-0.410028	0.681785	1976.19	1425.27	2002.91	1120.52	1983.29	1134.18	1526.81	2414.61
832	ENSG00000065361	erb-b2 receptor tyrosine kinase 3	ERBB3	protein-coding	0.203352	0.999403	20.7473	1.07785	0.188663	0.850357	15.0854	30.2	11.5553	14.3888	34.9592	7.27036	52.5192	0
833	ENSG00000065413	ankyrin repeat domain 44	ANKRD44	protein-coding	0.34703	0.980997	5605.55	0.238458	1.45531	0.145584	5480.44	4493.08	4400.63	6441.66	6997.81	6771.13	4095.25	6164.39
834	ENSG00000065427	lysyl-tRNA synthetase 1	KARS1	protein-coding	0.692693	0.839521	9971.27	0.224991	3.07876	0.00207867	6232.05	7604.52	7758.4	11561.4	8449.89	14463.2	11831.8	11868.9
835	ENSG00000065457	adenosine deaminase tRNA specific 1	ADAT1	protein-coding	0.397472	0.974681	1381.65	0.238555	1.66617	0.0956804	935.296	1418.56	1105.45	1928.09	1356.59	1444.38	1266.71	1598.13
836	ENSG00000065485	protein disulfide isomerase family A member 5	PDIA5	protein-coding	0.635322	0.919588	804.128	0.262089	2.42407	0.0153478	661.096	595.61	536.357	877.714	1325.89	913.642	820.301	702.409
837	ENSG00000065491	TBC1 domain family member 22B	TBC1D22B	protein-coding	0.163419	0.999403	1407.68	0.24567	0.665195	0.505926	1309.77	1156.83	1461.74	1555.78	1174.97	1103.88	1800.66	1697.79
838	ENSG00000065518	NADH:ubiquinone oxidoreductase subunit B4	NDUFB4	protein-coding	0.200863	0.981462	4429.19	0.145129	1.38403	0.16635	3893.81	4083.71	4175.31	4831.02	4357.96	5390.97	4175.28	4525.44
839	ENSG00000065526	spen family transcriptional repressor	SPEN	protein-coding	-0.0605607	0.999403	11391.5	0.165889	-0.365069	0.71506	12772	11475.1	10827.3	10654.9	9230.08	12111.2	12001.9	12059.8
840	ENSG00000065534	myosin light chain kinase	MYLK	protein-coding	-1.23539	0.915503	35.4504	0.49839	-2.47877	0.0131836	52.3553	50.3333	63.554	17.9859	34.1065	9.69382	38.7642	16.8098
841	ENSG00000065548	zinc finger CCCH-type containing 15	ZC3H15	protein-coding	0.861935	0.692139	6272.07	0.221887	3.88457	0.00010251	4270.06	4066.09	4116.57	6342.74	5810.05	9648.98	8136.73	7785.33
842	ENSG00000065559	mitogen-activated protein kinase kinase 4	MAP2K4	protein-coding	0.657502	0.665152	2345.31	0.161098	4.08138	4.47691e-05	1848.41	1634.15	1687.07	2385.84	2580.16	2555.53	2912.32	3159.04
843	ENSG00000065600	proton activated chloride channel 1	PACC1	protein-coding	-0.12661	0.999403	736.52	0.338869	-0.373625	0.708684	695.704	744.932	890.719	579.147	477.491	542.854	1070.39	890.919
844	ENSG00000065613	STE20 like kinase	SLK	protein-coding	0.127462	0.999403	3620.51	0.246173	0.517776	0.604614	3304.59	3430.21	3533.03	3278.84	2845.34	4255.59	5050.6	3265.9
845	ENSG00000065615	cytochrome b5 reductase 4	CYB5R4	protein-coding	0.544125	0.945327	2005.18	0.256245	2.12345	0.0337159	1828	1411.01	1437.67	2211.37	2506.83	2903.3	1555.57	2187.67
846	ENSG00000065621	glutathione S-transferase omega 2	GSTO2	protein-coding	-1.77291	0.569586	33.7709	0.390965	-4.5347	5.76862e-06	39.932	63.7555	77.9981	21.5831	14.4953	19.3876	15.0055	18.0105
847	ENSG00000065665	SEC61 translocon subunit alpha 2	SEC61A2	protein-coding	-0.847771	0.669122	623.131	0.209594	-4.04482	5.23636e-05	688.605	953.816	945.607	477.527	473.228	422.893	582.714	440.657
848	ENSG00000065717	TLE family member 2, transcriptional corepressor	TLE2	protein-coding	-0.974393	0.969296	27.2624	0.551232	-1.76766	0.077117	40.8193	33.5555	43.3323	13.4895	16.2006	7.27036	25.0092	38.4224
849	ENSG00000065802	ankyrin repeat and SOCS box containing 1	ASB1	protein-coding	-0.154239	0.987725	1710.67	0.139581	-1.10501	0.269154	1714.41	1921.05	1844.99	1752.73	1781.21	1535.26	1465.54	1670.17
850	ENSG00000065809	family with sequence similarity 107 member B	FAM107B	protein-coding	0.956935	0.986611	5674.64	0.7798	1.22715	0.219765	6240.04	2662.63	1816.1	5422.76	9383.56	12216.6	536.447	7118.95
851	ENSG00000065833	malic enzyme 1	ME1	protein-coding	1.89377	0.851869	1597.9	0.631526	2.99872	0.00271115	183.687	829.66	763.611	1942.48	758.87	3852.08	3092.38	1360.39
852	ENSG00000065882	TBC1 domain family member 1	TBC1D1	protein-coding	0.444938	0.993691	4732.71	0.434075	1.02502	0.305352	4697.77	3035.94	3848.87	4215.9	3064.47	4024.15	4692.97	10281.6
853	ENSG00000065883	cyclin dependent kinase 13	CDK13	protein-coding	-0.0653701	0.999403	4741.72	0.135939	-0.480878	0.630603	5143.24	4735.52	4751.14	4051.33	4994.05	4970.5	4510.4	4777.58
854	ENSG00000065911	methylenetetrahydrofolate dehydrogenase (NADP+ dependent) 2, methenyltetrahydrofolate cyclohydrolase	MTHFD2	protein-coding	0.766994	0.930879	10225.3	0.33381	2.29769	0.0215793	7468.17	6885.59	6969.76	9908.45	9375.03	17233.2	16269.7	7692.88
855	ENSG00000065923	solute carrier family 9 member A7	SLC9A7	protein-coding	-0.0175892	0.999403	6798.24	0.340597	-0.0516424	0.958814	7328.85	6826.03	6394.88	3350.78	6796.58	6326.43	8788.22	8574.19
856	ENSG00000065970	forkhead box J2	FOXJ2	protein-coding	0.0992249	0.999351	1566.75	0.128616	0.771482	0.440421	1518.3	1510	1471.37	1657.4	1521.15	1435.9	1696.87	1723
857	ENSG00000065978	Y-box binding protein 1	YBX1	protein-coding	0.509612	0.982016	61092.2	0.373573	1.36416	0.172518	42997.9	48413.1	53495.1	53758.2	36506.8	107398	84709.8	61459
858	ENSG00000065989	phosphodiesterase 4A	PDE4A	protein-coding	-0.790072	0.979434	1649.47	0.517061	-1.528	0.126512	2242.4	2332.95	2143.5	965.845	844.136	472.574	1666.86	2527.47
859	ENSG00000066027	protein phosphatase 2 regulatory subunit B'alpha	PPP2R5A	protein-coding	0.238624	0.997693	3112.58	0.280131	0.851832	0.394307	3041.04	2466.33	2885.93	2617.85	2214.37	3924.78	3495.03	4255.28
860	ENSG00000066032	catenin alpha 2	CTNNA2	protein-coding	5.28417	0.515216	235.757	1.10368	4.78778	1.68633e-06	0	0.838888	27.9252	384	290.758	642.215	452.666	87.651
861	ENSG00000066044	ELAV like RNA binding protein 1	ELAVL1	protein-coding	0.313791	0.983204	6281.75	0.238336	1.31659	0.187976	5022.55	5492.2	5846.01	7994.75	5446.81	8747.46	6181.01	5523.22
862	ENSG00000066056	tyrosine kinase with immunoglobulin like and EGF like domains 1	TIE1	protein-coding	1.32829	0.940593	164.088	0.610747	2.17487	0.0296401	91.3998	79.6944	81.8499	53.0585	113.404	233.863	217.58	441.857
863	ENSG00000066084	disco interacting protein 2 homolog B	DIP2B	protein-coding	0.0953975	0.999403	5128.32	0.287146	0.332226	0.739718	5269.25	4018.27	5466.61	4977.61	3825.05	4073.83	7085.1	6310.87
864	ENSG00000066117	SWI/SNF related, matrix associated, actin dependent regulator of chromatin, subfamily d, member 1	SMARCD1	protein-coding	0.321048	0.930879	4430.88	0.139915	2.29459	0.0217566	3434.15	4218.77	3847.91	4955.13	4535.31	4856.6	4425.37	5173.81
865	ENSG00000066135	lysine demethylase 4A	KDM4A	protein-coding	0.865154	0.0587255	2359.67	0.115644	7.4812	7.36491e-14	1519.19	1525.1	1634.11	2854.37	3096.87	2681.55	2738.5	2827.65
866	ENSG00000066136	nuclear transcription factor Y subunit gamma	NFYC	protein-coding	0.108627	0.999403	2819.81	0.16529	0.657189	0.51106	2960.29	2659.27	2445.87	3094.48	2886.26	3298.32	2488.41	2725.59
867	ENSG00000066185	zinc finger MYND-type containing 12	ZMYND12	protein-coding	0.573635	0.994155	38.1738	0.566128	1.01326	0.310936	32.833	16.7778	38.5176	54.8571	63.0971	27.8697	15.0055	56.4329
868	ENSG00000066230	solute carrier family 9 member A3	SLC9A3	protein-coding	-0.905911	0.879668	418.458	0.322187	-2.81176	0.00492717	458.774	661.883	649.984	240.112	224.25	391.388	443.913	277.362
869	ENSG00000066248	neuronal guanine nucleotide exchange factor	NGEF	protein-coding	-2.3263	0.867649	13.3727	0.79581	-2.92319	0.00346465	26.6213	21.8111	31.777	7.19438	3.41065	1.21173	13.755	1.2007
870	ENSG00000066279	assembly factor for spindle microtubules	ASPM	protein-coding	0.85494	0.903582	6041.65	0.334438	2.55635	0.0105776	5553.21	3397.5	3089.11	9391.36	6395.83	9526.6	5441.99	5537.62
871	ENSG00000066294	CD84 molecule	CD84	protein-coding	-0.437944	0.999	2939.15	0.543792	-0.805352	0.420616	2260.15	2840.47	5441.57	2503.64	751.196	2318.03	4330.34	3067.79
872	ENSG00000066322	ELOVL fatty acid elongase 1	ELOVL1	protein-coding	0.379839	0.966449	2194.66	0.204418	1.85814	0.0631485	1795.16	1960.48	1786.25	2971.28	2733.64	2059.94	2023.24	2227.3
873	ENSG00000066336	Spi-1 proto-oncogene	SPI1	protein-coding	-1.04569	0.994827	972.924	1.06531	-0.981588	0.326303	1517.41	1507.48	1281.67	796.777	789.566	1.21173	829.054	1060.22
874	ENSG00000066379	RNA polymerase I subunit H	POLR1H	protein-coding	0.601317	0.868338	853.151	0.206703	2.90909	0.00362482	651.335	696.277	587.393	1071.96	1205.67	920.913	781.536	910.13
875	ENSG00000066382	metallophosphoesterase domain containing 2	MPPED2	protein-coding	-1.41269	0.972932	8.78354	0.825694	-1.71091	0.0870977	13.3107	15.1	14.4441	0	4.26332	9.69382	6.25229	7.2042
876	ENSG00000066405	claudin 18	CLDN18	protein-coding	0.350515	0.999403	10.6526	0.907339	0.386311	0.699266	2.66213	8.38888	16.37	22.4824	8.52663	19.3876	5.00183	2.4014
877	ENSG00000066422	zinc finger and BTB domain containing 11	ZBTB11	protein-coding	0.192351	0.991157	3148.01	0.183189	1.05001	0.293713	2839.61	2813.63	3016.89	2767.14	2922.93	4038.69	3441.26	3343.95
878	ENSG00000066427	ataxin 3	ATXN3	protein-coding	-0.0901134	0.999403	1484.16	0.150352	-0.599351	0.548939	1643.42	1443.73	1539.74	1220.35	1485.34	1451.65	1529.31	1559.71
879	ENSG00000066455	golgin A5	GOLGA5	protein-coding	0.462761	0.858825	2390.63	0.155983	2.96675	0.00300969	2064.04	1812.84	1922.99	2403.82	2339.71	2960.25	2739.75	2881.68
880	ENSG00000066468	fibroblast growth factor receptor 2	FGFR2	protein-coding	-1.79679	0.967597	14.7472	0.985356	-1.82349	0.0682286	27.5087	21.8111	30.8141	0.899297	24.7272	1.21173	5.00183	6.0035
881	ENSG00000066557	leucine rich repeat containing 40	LRRC40	protein-coding	0.519912	0.873389	1624.43	0.18095	2.87323	0.00406296	1254.75	1254.98	1324.04	2159.21	1526.27	2051.45	1759.39	1665.37
882	ENSG00000066583	isochorismatase domain containing 1	ISOC1	protein-coding	0.37628	0.995308	1502.78	0.388019	0.969747	0.332172	1339.94	1191.22	1269.15	1852.55	1004.44	2868.16	1371.75	1125.06
883	ENSG00000066629	EMAP like 1	EML1	protein-coding	-0.175463	0.999403	32.7106	0.771471	-0.227439	0.820082	57.6795	17.6166	30.8141	67.4473	45.1911	18.1759	18.7569	6.0035
884	ENSG00000066651	tRNA methyltransferase 11 homolog	TRMT11	protein-coding	0.312537	0.981462	1256.66	0.226566	1.37945	0.167755	920.21	1181.99	1171.9	1201.46	1070.94	1725.5	1429.27	1351.99
885	ENSG00000066654	THUMP domain containing 1	THUMPD1	protein-coding	0.645982	0.491392	4550.47	0.132008	4.8935	9.9058e-07	3234.49	3498.16	3357.77	5706.94	5488.59	5509.72	4740.49	4867.63
886	ENSG00000066697	Myb/SANT DNA binding domain containing 3	MSANTD3	protein-coding	0.498104	0.982016	594.106	0.364549	1.36636	0.171827	359.388	455.516	601.837	571.953	410.984	965.747	860.315	527.107
887	ENSG00000066739	autophagy related 2B	ATG2B	protein-coding	-0.402829	0.875922	2825.16	0.141439	-2.84808	0.00439838	3100.5	3202.04	3695.76	2580.98	2525.59	2217.46	2642.22	2636.74
888	ENSG00000066777	ADP ribosylation factor guanine nucleotide exchange factor 1	ARFGEF1	protein-coding	0.849982	0.595503	4913.75	0.192835	4.40782	1.04416e-05	3727.87	3046.84	3041.93	4802.25	5348.76	6550.6	6022.21	6769.54
889	ENSG00000066813	acyl-CoA synthetase medium chain family member 2B	ACSM2B	protein-coding	-1.84852	0.983204	1.65582	1.39994	-1.32043	0.186692	3.54951	1.67778	3.85176	0	1.70533	1.21173	1.25046	0
890	ENSG00000066827	zinc finger and AT-hook domain containing	ZFAT	protein-coding	0.112618	0.999403	4908.49	0.151991	0.740956	0.45872	4468.83	4842.06	4703	5671.87	4197.66	5098.95	5198.15	5087.36
891	ENSG00000066855	mitochondrial fission regulator 1	MTFR1	protein-coding	0.595122	0.89481	590.759	0.224901	2.64615	0.00814143	477.409	381.694	485.322	788.683	789.566	609.499	673.997	519.903
892	ENSG00000066923	stromal antigen 3	STAG3	protein-coding	0.280485	0.999403	1794.24	0.49029	0.57208	0.567267	1716.19	1464.7	1564.78	864.224	1424.8	1805.47	4076.49	1437.24
893	ENSG00000066926	ferrochelatase	FECH	protein-coding	0.109159	0.999403	1620.95	0.283365	0.385223	0.700072	1048.88	1929.44	1657.22	2211.37	1603.86	1352.29	1586.83	1577.72
894	ENSG00000066933	myosin IXA	MYO9A	protein-coding	0.137764	0.999403	2888.35	0.42301	0.325676	0.744669	3610.74	2401.74	2141.58	2251.84	2563.11	1481.94	4073.99	4581.87
895	ENSG00000067048	DEAD-box helicase 3 Y-linked	DDX3Y	protein-coding	-0.392147	0.980997	11235.8	0.263598	-1.48767	0.136837	14050.7	14198.2	11348.2	6425.48	10859.5	9668.37	10758.9	12577.3
896	ENSG00000067057	phosphofructokinase, platelet	PFKP	protein-coding	-0.0109881	0.999403	12277.4	0.275899	-0.0398266	0.968231	13339.9	10754.5	12913	10063.1	11933.9	18441.3	10506.3	10267.2
897	ENSG00000067064	isopentenyl-diphosphate delta isomerase 1	IDI1	protein-coding	1.00329	0.873389	9197.07	0.349237	2.87281	0.00406835	7777.86	4003.17	5168.1	8511.85	9149.07	15650.7	14469.1	8846.75
898	ENSG00000067066	SP100 nuclear antigen	SP100	protein-coding	0.528094	0.915884	12133.7	0.214069	2.46693	0.0136275	11137.5	9051.6	8332.32	11707.9	14205.4	11746.5	13658.8	17230
899	ENSG00000067082	Kruppel like factor 6	KLF6	protein-coding	-1.09984	0.90275	7483.44	0.429845	-2.5587	0.0105065	15437.7	7707.7	10532.6	4206.91	3348.41	3738.18	5343.21	9552.76
900	ENSG00000067113	phospholipid phosphatase 1	PLPP1	protein-coding	0.0910378	0.999403	195.992	0.449425	0.202565	0.839475	196.11	176.166	192.588	248.206	112.552	123.596	151.305	367.414
901	ENSG00000067141	neogenin 1	NEO1	protein-coding	0.504497	0.997998	103.439	0.61736	0.817186	0.413822	101.161	74.661	70.2946	61.1522	226.808	168.43	93.7844	31.2182
902	ENSG00000067167	translocation associated membrane protein 1	TRAM1	protein-coding	0.206176	0.999403	8411.47	0.316088	0.652272	0.514225	10030	6007.28	6987.09	8797.82	12483.8	8574.18	5690.84	8720.68
903	ENSG00000067177	phosphorylase kinase regulatory subunit alpha 1	PHKA1	protein-coding	-2.97105	0.901002	27.6213	1.15305	-2.57669	0.00997509	23.9592	117.444	40.4435	0.899297	2.55799	0	21.2578	14.4084
904	ENSG00000067182	TNF receptor superfamily member 1A	TNFRSF1A	protein-coding	-0.238425	0.999403	920.321	0.38385	-0.621141	0.534507	1174	946.266	931.162	601.63	1066.68	425.316	1051.64	1165.88
905	ENSG00000067191	calcium voltage-gated channel auxiliary subunit beta 1	CACNB1	protein-coding	-0.984566	0.60993	528.238	0.226633	-4.34431	1.39713e-05	828.81	738.221	727.982	438.857	454.469	399.87	365.134	272.559
906	ENSG00000067208	ecotropic viral integration site 5	EVI5	protein-coding	-0.0326932	0.999403	362.403	0.64242	-0.0508907	0.959413	369.149	353.172	380.361	378.604	370.908	41.1987	473.924	531.91
907	ENSG00000067221	stomatin like 1	STOML1	protein-coding	-0.0232938	0.999403	363.903	0.181258	-0.128512	0.897744	332.766	354.011	415.99	348.028	362.382	318.684	425.156	354.206
908	ENSG00000067225	pyruvate kinase M1/2	PKM	protein-coding	0.780984	0.491714	105543	0.159947	4.88278	1.04599e-06	80593.4	69776.2	68154	115467	127973	147873	117891	116613
909	ENSG00000067248	DExH-box helicase 29	DHX29	protein-coding	0.393342	0.974681	2113.66	0.237171	1.65847	0.0972219	1397.62	1963.84	1941.29	3104.37	2068.56	2078.11	2187.05	2168.46
910	ENSG00000067334	deoxynucleotidyltransferase terminal interacting protein 2	DNTTIP2	protein-coding	0.582435	0.922058	4429.9	0.241776	2.40899	0.0159969	3246.03	3316.12	3575.39	5103.51	3290.43	5817.5	5868.4	5221.84
911	ENSG00000067365	methyltransferase like 22	METTL22	protein-coding	-0.398998	0.940541	826.165	0.183422	-2.1753	0.0296075	901.575	1041.9	975.458	577.349	832.199	734.307	785.288	761.243
912	ENSG00000067369	tumor protein p53 binding protein 1	TP53BP1	protein-coding	0.483089	0.897113	4550.86	0.186019	2.59699	0.00940447	4087.26	3275.02	3571.54	5185.35	3978.53	5507.3	5229.42	5572.44
913	ENSG00000067445	trophinin	TRO	protein-coding	0.36216	0.999403	489.35	0.637285	0.568285	0.569841	128.67	350.655	766.5	647.494	147.511	571.935	585.214	716.817
914	ENSG00000067533	ribosomal RNA processing 15 homolog	RRP15	protein-coding	0.303686	0.986944	1551.17	0.24888	1.22021	0.222386	1364.79	1343.9	1350.04	1919.1	1145.98	2141.12	1654.36	1490.07
915	ENSG00000067560	ras homolog family member A	RHOA	protein-coding	0.673541	0.678459	24414.3	0.170633	3.9473	7.90381e-05	17304.7	16555.5	19528.4	24474.4	24832.1	30245.9	31150.2	31223
916	ENSG00000067596	DEAH-box helicase 8	DHX8	protein-coding	0.405769	0.970722	3625.18	0.231849	1.75014	0.0800935	2496.19	2779.24	3765.09	4675.45	3090.9	3852.08	4043.98	4298.5
917	ENSG00000067601	PMS1 homolog 2, mismatch repair system component pseudogene 4	PMS2P4	pseudo	0.934326	0.760726	148.352	0.264173	3.53679	0.000405022	80.7513	78.8555	124.219	191.55	150.921	179.336	165.06	216.126
918	ENSG00000067606	protein kinase C zeta	PRKCZ	protein-coding	-3.03082	0.355501	84.2264	0.550678	-5.5038	3.71696e-08	332.766	69.6277	156.959	14.3888	22.1692	23.0228	21.2578	33.6196
919	ENSG00000067646	zinc finger protein Y-linked	ZFY	protein-coding	0.731722	0.704784	935.529	0.191553	3.81994	0.000133482	761.37	612.388	612.43	907.391	1212.49	1036.03	1256.71	1085.43
920	ENSG00000067704	isoleucyl-tRNA synthetase 2, mitochondrial	IARS2	protein-coding	0.804652	0.625878	5770.31	0.188208	4.27532	1.9086e-05	3721.66	3865.6	4214.79	6533.39	5525.26	8185.22	7602.79	6513.79
921	ENSG00000067798	neuron navigator 3	NAV3	protein-coding	0.597463	0.975544	74.5983	0.373418	1.59998	0.109602	70.9902	29.3611	69.3316	98.0234	75.887	67.8567	101.287	84.0489
922	ENSG00000067829	isocitrate dehydrogenase (NAD(+)) 3 non-catalytic subunit gamma	IDH3G	protein-coding	0.801792	0.246756	3554.37	0.13352	6.00504	1.9129e-09	2196.26	2650.89	2433.35	4516.27	3852.33	4302.84	4196.54	4286.5
923	ENSG00000067836	rogdi atypical leucine zipper	ROGDI	protein-coding	1.45923	0.703959	455.381	0.381478	3.8252	0.000130666	145.53	198.816	308.141	488.318	341.918	776.717	673.997	709.613
924	ENSG00000067900	Rho associated coiled-coil containing protein kinase 1	ROCK1	protein-coding	0.413194	0.957637	11196.5	0.212736	1.94229	0.0521022	9847.22	8782.32	9192.22	9424.63	10565.3	13635.6	13383.7	14741
925	ENSG00000067955	core-binding factor subunit beta	CBFB	protein-coding	0.219169	0.996454	3784.72	0.229578	0.95466	0.33975	3592.1	3513.26	3193.11	4149.36	4426.17	4882.05	3730.12	2791.63
926	ENSG00000067992	pyruvate dehydrogenase kinase 3	PDK3	protein-coding	-0.0565675	0.999403	4173.87	0.16512	-0.342585	0.731911	4286.03	3898.31	4645.22	3603.48	4036.51	4574.27	3737.62	4609.48
927	ENSG00000068001	hyaluronidase 2	HYAL2	protein-coding	-0.111026	0.999403	405.712	0.24567	-0.451933	0.651317	446.351	468.099	362.065	538.679	341.918	328.378	396.395	363.812
928	ENSG00000068024	histone deacetylase 4	HDAC4	protein-coding	-0.136205	0.999403	597.734	0.367376	-0.370752	0.710822	826.148	660.205	413.101	525.189	335.949	808.222	672.747	540.315
929	ENSG00000068028	Ras association domain family member 1	RASSF1	protein-coding	-0.0762363	0.999403	1278.4	0.199239	-0.382638	0.701989	1518.3	1208	1237.38	1334.56	1485.34	1267.47	1007.87	1168.28
930	ENSG00000068078	fibroblast growth factor receptor 3	FGFR3	protein-coding	-1.35089	0.997459	3.04288	1.49086	-0.906119	0.364873	8.87377	0.838888	4.8147	0	0	1.21173	5.00183	3.6021
931	ENSG00000068079	interferon induced protein 35	IFI35	protein-coding	0.178057	0.999403	2368.99	0.359221	0.495677	0.620123	2391.48	2452.91	1723.66	2926.31	3029.51	1177.8	2282.09	2968.13
932	ENSG00000068097	HEAT repeat containing 6	HEATR6	protein-coding	0.339982	0.967597	968.85	0.187018	1.81791	0.0690778	679.731	987.371	825.239	1019.8	1059.86	1126.91	932.842	1119.05
933	ENSG00000068120	Coenzyme A synthase	COASY	protein-coding	0.284737	0.956038	3588.03	0.145381	1.95856	0.0501641	2850.26	3400.01	3222.96	4161.05	4120.07	3884.8	3443.76	3621.31
934	ENSG00000068137	pleckstrin homology, MyTH4 and FERM domain containing H3	PLEKHH3	protein-coding	-0.0993896	0.999403	1467.83	0.599909	-0.165674	0.868413	1735.71	1702.94	1156.49	1618.73	2918.67	322.319	916.586	1371.2
935	ENSG00000068305	myocyte enhancer factor 2A	MEF2A	protein-coding	-0.106261	0.999403	7009.82	0.577389	-0.184037	0.853985	8303.19	7955.17	5747.79	6309.47	8831.88	1181.43	9194.62	8554.98
936	ENSG00000068308	OTU deubiquitinase 5	OTUD5	protein-coding	0.0767328	0.999403	3776.33	0.172911	0.443769	0.65721	3751.83	3242.3	3960.57	3595.39	3646.84	3402.53	4036.48	4574.66
937	ENSG00000068323	transcription factor binding to IGHM enhancer 3	TFE3	protein-coding	0.380085	0.863464	2393.93	0.129136	2.9433	0.00324738	2205.13	1894.21	1944.17	2532.42	2743.02	2536.14	2475.91	2820.44
938	ENSG00000068354	TBC1 domain family member 25	TBC1D25	protein-coding	-0.196335	0.997801	1107.53	0.239373	-0.820205	0.412099	1349.7	1204.64	1055.38	933.47	1226.13	745.212	1135.42	1210.3
939	ENSG00000068366	acyl-CoA synthetase long chain family member 4	ACSL4	protein-coding	0.440275	0.979434	7522.13	0.288555	1.52579	0.127062	8070.7	5394.89	4986.1	10145.9	10648.1	6862.01	7594.03	6475.37
940	ENSG00000068383	inositol polyphosphate-5-phosphatase A	INPP5A	protein-coding	-0.392873	0.983204	774.62	0.299579	-1.31142	0.189717	1090.59	914.388	725.093	612.421	554.231	603.44	638.984	1057.82
941	ENSG00000068394	G-patch domain and KOW motifs	GPKOW	protein-coding	0.527574	0.879988	1022.28	0.190354	2.77154	0.00557926	759.595	836.371	806.943	1233.84	868.864	1222.63	1281.72	1168.28
942	ENSG00000068400	GRIP1 associated protein 1	GRIPAP1	protein-coding	-0.496138	0.93709	5139.9	0.224526	-2.20971	0.0271251	6421.06	6196.03	6229.26	3313.91	3930.78	4382.82	4978.07	5667.3
943	ENSG00000068438	FtsJ RNA 2'-O-methyltransferase 1	FTSJ1	protein-coding	0.167802	0.997459	1883.91	0.187899	0.893042	0.371834	1757.89	1659.32	1830.55	2241.95	1911.67	2310.76	1679.37	1679.78
944	ENSG00000068489	proline rich 11	PRR11	protein-coding	1.13169	0.411384	3892.94	0.21676	5.22093	1.78031e-07	2534.35	1935.31	2225.35	5809.46	4366.49	5823.56	4246.56	4202.45
945	ENSG00000068615	receptor accessory protein 1	REEP1	protein-coding	0.134433	0.999403	31.4532	1.08665	0.123713	0.901543	11.5359	23.4889	53.9246	7.19438	54.5704	2.42345	91.2834	7.2042
946	ENSG00000068650	ATPase phospholipid transporting 11A	ATP11A	protein-coding	-0.359255	0.996856	2903.32	0.389225	-0.923	0.356007	3816.61	2702.9	3582.13	2341.77	2804.41	2813.63	3976.46	1188.69
947	ENSG00000068654	RNA polymerase I subunit A	POLR1A	protein-coding	0.503651	0.879668	5365.26	0.179999	2.79807	0.00514088	4309.99	4535.03	3918.2	7561.29	5319.76	5807.81	5755.86	5714.13
948	ENSG00000068697	lysosomal protein transmembrane 4 alpha	LAPTM4A	protein-coding	-0.315878	0.979434	1691.86	0.206531	-1.52945	0.126153	1678.03	2069.54	2039.51	1652.01	1543.32	1252.93	1389.26	1910.31
949	ENSG00000068724	tetratricopeptide repeat domain 7A	TTC7A	protein-coding	0.230008	0.991082	3016.13	0.218402	1.05314	0.292277	2966.5	3035.94	2163.73	3925.43	2846.19	3424.34	3016.11	2750.8
950	ENSG00000068745	inositol hexakisphosphate kinase 2	IP6K2	protein-coding	0.332609	0.899832	2535.59	0.128735	2.58367	0.00977565	2098.65	2158.46	2287.94	2473.97	2599.77	2896.03	2819.78	2950.12
951	ENSG00000068781	STON1-GTF2A1L readthrough	STON1-GTF2A1L	protein-coding	4.56035	0.967597	2.44699	2.50736	1.81878	0.0689446	0	0	0	0	0	7.27036	7.50275	4.8028
952	ENSG00000068784	S1 RNA binding domain 1	SRBD1	protein-coding	1.36389	0.128005	2085.16	0.200917	6.78835	1.13422e-11	1020.48	1176.12	956.199	2330.98	2301.34	3291.05	2632.21	2972.93
953	ENSG00000068796	kinesin family member 2A	KIF2A	protein-coding	0.33946	0.968831	6413.29	0.191528	1.77237	0.076333	5830.96	4904.14	5768.01	5960.54	6684.88	8328.2	7752.84	6076.74
954	ENSG00000068831	RAS guanyl releasing protein 2	RASGRP2	protein-coding	-2.14366	0.930879	237.27	0.928327	-2.30916	0.0209346	1003.62	156.872	217.624	26.0796	104.025	187.818	10.0037	192.112
955	ENSG00000068878	proteasome activator subunit 4	PSME4	protein-coding	0.08257	0.999403	7385.52	0.267909	0.308201	0.757929	6885.16	7030.72	7453.15	6966.85	5017.07	6728.72	9569.76	9432.69
956	ENSG00000068885	intraflagellar transport 80	IFT80	protein-coding	0.463105	0.977638	1217.56	0.297013	1.55921	0.118947	1128.74	906.838	918.644	1250.02	1739.43	1729.13	846.56	1221.11
957	ENSG00000068903	sirtuin 2	SIRT2	protein-coding	-0.245263	0.975544	1515.71	0.152191	-1.61154	0.107061	1614.14	1655.13	1770.85	1319.27	1585.95	1221.42	1459.28	1499.67
958	ENSG00000068912	endoplasmic reticulum lectin 1	ERLEC1	protein-coding	0.72181	0.857822	2678.49	0.242601	2.97529	0.00292711	2116.39	1922.73	1677.44	3644.85	3834.43	2222.31	2813.53	3196.26
959	ENSG00000068971	protein phosphatase 2 regulatory subunit B'beta	PPP2R5B	protein-coding	-0.545725	0.949688	701.457	0.266656	-2.04655	0.0407021	1043.56	790.232	785.759	405.583	643.761	525.89	695.255	721.62
960	ENSG00000068976	glycogen phosphorylase, muscle associated	PYGM	protein-coding	-1.32042	0.940215	60.7574	0.604556	-2.18411	0.0289541	122.458	65.4333	103.997	33.274	68.213	15.7525	62.5229	14.4084
961	ENSG00000069011	paired like homeodomain 1	PITX1	protein-coding	-2.77327	0.952441	12.6113	1.3804	-2.00903	0.0445335	15.9728	5.87222	59.7022	3.59719	14.4953	0	1.25046	0
962	ENSG00000069020	microtubule associated serine/threonine kinase family member 4	MAST4	protein-coding	-1.16531	0.979535	60.2488	0.763989	-1.52529	0.127186	62.1164	155.194	59.7022	35.9719	104.878	10.9055	40.0147	13.2077
963	ENSG00000069188	sidekick cell adhesion molecule 2	SDK2	protein-coding	-1.14246	0.993432	9.90371	1.11085	-1.02845	0.303737	7.09902	30.2	7.70352	8.09367	1.70533	18.1759	6.25229	0
964	ENSG00000069248	nucleoporin 133	NUP133	protein-coding	0.540802	0.85141	2781.38	0.179975	3.00486	0.00265699	2048.07	2157.62	2291.8	3557.62	2780.53	3723.64	2818.53	2873.27
965	ENSG00000069275	nuclear casein kinase and cyclin dependent kinase substrate 1	NUCKS1	protein-coding	1.17698	0.569586	16540.7	0.261061	4.50846	6.53005e-06	9895.14	9714.32	8140.69	17458.1	17862.4	30833.6	18931.9	19489.7
966	ENSG00000069329	VPS35 retromer complex component	VPS35	protein-coding	0.524925	0.963041	6806.92	0.278891	1.88219	0.0598103	5356.21	4478.82	6189.78	6526.2	5341.08	7666.6	8300.54	10596.2
967	ENSG00000069345	DnaJ heat shock protein family (Hsp40) member A2	DNAJA2	protein-coding	0.502055	0.953231	4665.02	0.253682	1.97907	0.0478084	3620.5	3426.86	4057.83	4393.97	3597.39	5799.33	6322.32	6101.95
968	ENSG00000069399	BCL3 transcription coactivator	BCL3	protein-coding	-0.50129	0.828919	966.371	0.158688	-3.15896	0.00158334	1113.66	1252.46	1185.38	922.679	873.127	805.799	697.756	880.113
969	ENSG00000069424	potassium voltage-gated channel subfamily A regulatory beta subunit 2	KCNAB2	protein-coding	0.0247535	0.999403	11449.5	0.204117	0.121271	0.903476	12394.9	11752.8	9833.54	12689.1	11978.2	13645.3	9799.84	9502.33
970	ENSG00000069431	ATP binding cassette subfamily C member 9	ABCC9	protein-coding	-0.718004	0.968831	257.069	0.404285	-1.77599	0.0757349	345.19	375.822	301.4	201.443	370.908	192.665	155.057	114.066
971	ENSG00000069493	C-type lectin domain family 2 member D	CLEC2D	protein-coding	0.130737	0.999403	5114.09	0.80693	0.162018	0.871292	9373.36	3431.05	1679.37	5813.06	8011.62	682.202	2210.81	9711.26
972	ENSG00000069509	FUN14 domain containing 1	FUNDC1	protein-coding	0.782697	0.733985	502.47	0.214968	3.641	0.000271582	320.343	336.394	382.287	573.752	465.554	751.271	610.224	579.938
973	ENSG00000069667	RAR related orphan receptor A	RORA	protein-coding	-0.628714	0.999213	2694.65	0.806197	-0.779852	0.435478	4726.17	3102.21	2546.01	690.66	3162.53	4066.56	170.062	3093
974	ENSG00000069696	dopamine receptor D4	DRD4	protein-coding	-3.04901	0.86038	9.64816	1.03053	-2.95868	0.00308955	23.9592	17.6166	22.1476	0	0	6.05864	5.00183	2.4014
975	ENSG00000069702	transforming growth factor beta receptor 3	TGFBR3	protein-coding	0.851124	0.986944	745.914	0.715615	1.18936	0.234298	182.8	527.66	779.018	1054.88	902.117	149.042	1790.66	581.138
976	ENSG00000069812	hes family bHLH transcription factor 2	HES2	protein-coding	-1.05305	0.910312	242.673	0.417604	-2.52164	0.0116809	376.248	323.811	377.472	196.047	273.705	71.4919	141.302	181.306
977	ENSG00000069849	ATPase Na+/K+ transporting subunit beta 3	ATP1B3	protein-coding	0.593557	0.967267	3728.71	0.320684	1.85091	0.0641828	2883.09	2860.61	2742.45	3995.58	3030.36	6995.3	3993.96	3328.34
978	ENSG00000069869	NEDD4 E3 ubiquitin protein ligase	NEDD4	protein-coding	0.116957	0.999403	1774.13	0.250969	0.466022	0.6412	1573.32	1694.55	1787.22	1541.4	1727.5	2059.94	2457.15	1351.99
979	ENSG00000069943	phosphatidylinositol glycan anchor biosynthesis class B	PIGB	protein-coding	0.146655	0.997998	660.799	0.179725	0.815996	0.414503	625.601	642.588	590.282	667.278	766.544	558.606	650.238	785.257
980	ENSG00000069956	mitogen-activated protein kinase 6	MAPK6	protein-coding	0.549672	0.911033	9657.24	0.219332	2.50612	0.0122065	8147.9	6715.3	7597.59	10567.6	8252.93	13493.8	12333.3	10149.5
981	ENSG00000069966	G protein subunit beta 5	GNB5	protein-coding	0.326788	0.994155	1083.57	0.322715	1.01262	0.311241	831.472	785.199	1188.27	1300.38	810.03	1538.89	1394.26	820.078
982	ENSG00000069974	RAB27A, member RAS oncogene family	RAB27A	protein-coding	0.475244	0.999403	3061.58	0.751446	0.632439	0.5271	3505.14	1599.76	2279.28	2328.28	3927.37	478.632	1754.39	8619.82
983	ENSG00000069998	haloacid dehalogenase like hydrolase domain containing 5	HDHD5	protein-coding	-0.00475405	0.999403	2014.96	0.258193	-0.0184128	0.98531	2333.8	1945.38	1777.59	1819.28	1742.84	2911.78	1873.19	1715.8
984	ENSG00000070010	ubiquitin recognition factor in ER associated degradation 1	UFD1	protein-coding	0.446118	0.952441	2408.67	0.223031	2.00025	0.0454735	1745.47	2042.69	2104.02	3513.55	2440.32	2879.06	2282.09	2262.12
985	ENSG00000070018	LDL receptor related protein 6	LRP6	protein-coding	0.946275	0.932355	1529.46	0.415874	2.27539	0.0228825	397.545	1144.24	1363.52	1285.99	1966.24	2162.93	1864.43	2050.79
986	ENSG00000070019	guanylate cyclase 2C	GUCY2C	protein-coding	1.30967	0.984349	8.33842	1.02992	1.27163	0.203506	3.54951	0.838888	8.66646	14.3888	1.70533	20.5994	3.75137	13.2077
987	ENSG00000070031	secretin	SCT	protein-coding	-4.71214	0.826647	12.3924	1.48627	-3.17043	0.00152211	22.1844	16.7778	53.9246	0	0	0	6.25229	0
988	ENSG00000070047	PHD and ring finger domains 1	PHRF1	protein-coding	0.186131	0.975544	3894.45	0.117254	1.58742	0.112418	3754.49	3340.45	3662.06	4083.71	3766.21	4336.77	4021.47	4190.44
989	ENSG00000070061	elongator acetyltransferase complex subunit 1	ELP1	protein-coding	0.309889	0.957396	2815.79	0.159269	1.9457	0.051691	2094.21	2761.62	2491.12	3280.64	2865.8	2933.59	3252.44	2846.86
990	ENSG00000070081	nucleobindin 2	NUCB2	protein-coding	0.986668	0.968419	2069.16	0.553882	1.78137	0.0748523	1432.23	1107.33	1307.67	1622.33	3358.64	602.228	3114.89	4007.93
991	ENSG00000070087	profilin 2	PFN2	protein-coding	1.58204	0.978421	2635.79	1.0289	1.5376	0.124146	580.345	1536	1403.97	5295.96	659.109	10714.1	270.099	626.765
992	ENSG00000070159	protein tyrosine phosphatase non-receptor type 3	PTPN3	protein-coding	0.164634	0.999403	27.5335	0.880484	0.186981	0.851676	18.6349	25.1666	32.7399	12.5902	5.96864	18.1759	93.7844	13.2077
993	ENSG00000070182	spectrin beta, erythrocytic	SPTB	protein-coding	-2.02128	0.734477	119.905	0.555763	-3.63694	0.000275893	236.042	218.95	226.291	91.7283	99.7616	24.2345	25.0092	37.2217
994	ENSG00000070190	dual adaptor of phosphotyrosine and 3-phosphoinositides 1	DAPP1	protein-coding	0.531304	0.968831	2694.27	0.298624	1.77917	0.0752115	2467.8	2030.95	1824.77	2847.17	3883.03	2517.97	2006.99	3975.52
995	ENSG00000070193	fibroblast growth factor 10	FGF10	protein-coding	1.7031	0.997801	2.10271	2.07324	0.821468	0.41138	0.887377	1.67778	0	0.899297	0.852663	0	12.5046	0
996	ENSG00000070214	solute carrier family 44 member 1	SLC44A1	protein-coding	0.794568	0.980997	4418.93	0.53057	1.49758	0.134244	4666.72	2293.52	2125.21	4161.95	4042.48	10887.4	2293.34	4880.84
997	ENSG00000070269	transmembrane protein 260	TMEM260	protein-coding	-0.0960187	0.999403	1073.18	0.276179	-0.347669	0.728089	1319.53	1102.3	933.088	947.859	1370.23	736.73	935.343	1240.32
998	ENSG00000070366	SMG6 nonsense mediated mRNA decay factor	SMG6	protein-coding	0.610346	0.896871	2587.15	0.233708	2.61157	0.00901264	2093.32	1824.58	1922.03	3161.03	3431.12	1983.6	2974.84	3306.73
999	ENSG00000070367	exocyst complex component 5	EXOC5	protein-coding	0.674919	0.424088	5970.75	0.13027	5.18092	2.20799e-07	4384.53	4168.43	4495	6714.15	7043	7894.4	6438.61	6627.86
1000	ENSG00000070371	clathrin heavy chain like 1	CLTCL1	protein-coding	0.598754	0.999351	9.63743	0.771185	0.776408	0.437508	12.4233	6.7111	2.88882	18.8852	15.3479	3.63518	10.0037	7.2042
1001	ENSG00000070388	fibroblast growth factor 22	FGF22	protein-coding	-1.13837	0.987725	9.46597	1.02631	-1.10919	0.267349	11.5359	15.1	16.37	11.6909	0	2.42345	15.0055	3.6021
1002	ENSG00000070404	follistatin like 3	FSTL3	protein-coding	-1.16314	0.974321	411.137	0.687277	-1.69239	0.0905707	264.438	263.411	1357.74	99.822	329.128	180.547	491.43	302.576
1003	ENSG00000070413	DiGeorge syndrome critical region gene 2	DGCR2	protein-coding	0.461926	0.949204	1918.84	0.223927	2.06284	0.0391279	1831.55	1506.64	1320.19	2354.36	2439.47	1947.25	1624.35	2326.96
1004	ENSG00000070423	ring finger protein 126	RNF126	protein-coding	-0.365084	0.958228	2550.96	0.189647	-1.92507	0.0542205	2695.85	3077.04	3122.81	2717.68	1793.15	2412.55	2282.09	2306.54
1005	ENSG00000070444	MAX network transcriptional repressor	MNT	protein-coding	-0.298671	0.980997	1515.93	0.212045	-1.40853	0.158975	2166.09	1671.9	1311.52	1347.15	1487.04	1300.18	1485.54	1357.99
1006	ENSG00000070476	ZXD family zinc finger C	ZXDC	protein-coding	-0.724786	0.80717	1122.44	0.222175	-3.26222	0.00110542	1413.59	1473.93	1583.07	964.046	784.45	1199.61	811.547	749.236
1007	ENSG00000070495	jumonji domain containing 6, arginine demethylase and lysine hydroxylase	JMJD6	protein-coding	0.178704	0.983204	1507.79	0.136082	1.31321	0.189112	1377.21	1310.34	1490.63	1418.19	1496.42	1658.85	1698.12	1612.54
1008	ENSG00000070501	DNA polymerase beta	POLB	protein-coding	-0.000225609	0.999875	1267.73	0.250525	-0.000900547	0.999281	1082.6	1231.49	1488.7	1090.85	953.277	1216.57	1531.81	1546.5
1009	ENSG00000070540	WD repeat domain, phosphoinositide interacting 1	WIPI1	protein-coding	0.132171	0.999403	1066.7	0.234793	0.562926	0.573485	1262.74	805.332	951.384	1226.64	1105.9	1159.62	844.059	1177.89
1010	ENSG00000070601	FERM and PDZ domain containing 1	FRMPD1	protein-coding	1.77489	0.974321	19.8397	1.04653	1.69597	0.089892	3.54951	7.54999	12.5182	3.59719	5.96864	8.48209	75.0275	42.0245
1011	ENSG00000070610	glucosylceramidase beta 2	GBA2	protein-coding	-0.572934	0.750337	2160.64	0.160433	-3.57116	0.000355397	2588.48	3097.17	2467.05	1986.55	1995.23	1789.72	1693.12	1667.77
1012	ENSG00000070614	N-deacetylase and N-sulfotransferase 1	NDST1	protein-coding	0.221791	0.990148	3287.37	0.208425	1.06413	0.28727	2992.24	2933.59	3008.22	3228.48	3502.74	2616.12	3663.84	4353.74
1013	ENSG00000070669	asparagine synthetase (glutamine-hydrolyzing)	ASNS	protein-coding	0.607514	0.983204	1986.46	0.459545	1.32199	0.186172	1994.82	1395.91	1099.68	3687.12	3247.79	1646.74	1729.38	1090.23
1014	ENSG00000070718	adaptor related protein complex 3 subunit mu 2	AP3M2	protein-coding	0.0103922	0.999403	2958.75	0.351946	0.0295278	0.976444	2112.84	2839.64	3883.53	2473.97	2332.03	2032.07	4025.22	3970.71
1015	ENSG00000070729	cyclic nucleotide gated channel subunit beta 1	CNGB1	protein-coding	-3.36716	0.66774	12.5143	0.829864	-4.05749	4.96025e-05	43.4815	26.8444	16.37	6.29508	3.41065	1.21173	2.50092	0
1016	ENSG00000070731	ST6 N-acetylgalactosaminide alpha-2,6-sialyltransferase 2	ST6GALNAC2	protein-coding	-1.12336	0.987725	14.2209	0.981588	-1.14443	0.252446	24.8466	13.4222	25.9994	9.89227	2.55799	14.5407	22.5082	0
1017	ENSG00000070756	poly(A) binding protein cytoplasmic 1	PABPC1	protein-coding	0.524434	0.952441	165845	0.263554	1.98985	0.046607	115639	133071	141826	138577	137961	215851	227032	216804
1018	ENSG00000070759	testis associated actin remodelling kinase 2	TESK2	protein-coding	-0.0884181	0.999403	525.01	0.585761	-0.150946	0.880019	670.857	515.916	448.73	280.581	432.3	139.349	939.094	773.25
1019	ENSG00000070761	cilia and flagella associated protein 20	CFAP20	protein-coding	0.572761	0.975456	1555.61	0.348713	1.6425	0.100486	1174.89	1182.83	1219.08	1538.7	1192.88	3076.58	1613.09	1446.84
1020	ENSG00000070770	casein kinase 2 alpha 2	CSNK2A2	protein-coding	0.35737	0.972932	6374.81	0.208942	1.71038	0.0871962	5303.85	5722.05	5240.32	7449.78	5777.64	8001.03	8044.2	5459.58
1021	ENSG00000070778	protein tyrosine phosphatase non-receptor type 21	PTPN21	protein-coding	1.69841	0.987725	7.28071	1.4496	1.17164	0.24134	0.887377	3.35555	4.8147	6.29508	1.70533	2.42345	38.7642	0
1022	ENSG00000070785	eukaryotic translation initiation factor 2B subunit gamma	EIF2B3	protein-coding	1.02935	0.838117	1061.94	0.333118	3.09004	0.00200132	502.255	719.766	707.761	1487.44	829.641	1874.54	1395.51	978.57
1023	ENSG00000070808	calcium/calmodulin dependent protein kinase II alpha	CAMK2A	protein-coding	-2.67517	0.746334	19.1707	0.744999	-3.59083	0.000329623	42.5941	43.6222	35.6288	1.79859	13.6426	2.42345	11.2541	2.4014
1024	ENSG00000070814	treacle ribosome biogenesis factor 1	TCOF1	protein-coding	0.932345	0.85141	6691.14	0.309581	3.01163	0.00259847	3751.83	4684.35	4367.89	10740.3	5900.43	11173.3	6815	6095.95
1025	ENSG00000070831	cell division cycle 42	CDC42	protein-coding	0.814417	0.376986	17476.2	0.152139	5.35312	8.64495e-08	11533.2	11033.9	12998.7	20748.6	17544.4	22346.7	21843	21761.5
1026	ENSG00000070882	oxysterol binding protein like 3	OSBPL3	protein-coding	-0.0390183	0.999403	2665.69	0.468942	-0.0832049	0.933689	3040.15	2452.07	2640.38	2840.88	2096.7	840.939	3683.85	3730.57
1027	ENSG00000070886	EPH receptor A8	EPHA8	protein-coding	-3.23982	0.962007	1.80706	1.70839	-1.89641	0.0579053	8.87377	2.51666	0.962939	0	0.852663	0	1.25046	0
1028	ENSG00000070915	solute carrier family 12 member 3	SLC12A3	protein-coding	-0.331687	0.999403	19.9542	1.06416	-0.311689	0.755277	7.98639	5.03333	55.8505	8.09367	41.7805	2.42345	31.2615	7.2042
1029	ENSG00000070950	RAD18 E3 ubiquitin protein ligase	RAD18	protein-coding	0.396811	0.980997	1698.91	0.271137	1.46351	0.143329	1313.32	1371.58	1569.59	1955.97	1326.74	2628.24	1876.94	1548.9
1030	ENSG00000070961	ATPase plasma membrane Ca2+ transporting 1	ATP2B1	protein-coding	0.586165	0.94281	5029.79	0.272312	2.15255	0.0313541	4635.66	3495.65	3357.77	4738.4	4128.59	7575.72	6471.12	5835.4
1031	ENSG00000071051	NCK adaptor protein 2	NCK2	protein-coding	0.0882136	0.999403	2033.96	0.497735	0.17723	0.859328	1658.51	1441.21	2770.38	1306.68	792.124	3048.71	3073.63	2180.47
1032	ENSG00000071054	mitogen-activated protein kinase kinase kinase kinase 4	MAP4K4	protein-coding	3.06537	0.892582	2386.22	1.15245	2.65988	0.00781692	911.336	81.3721	284.067	243.709	670.193	12570.5	516.439	3812.22
1033	ENSG00000071073	alpha-1,3-mannosyl-glycoprotein 4-beta-N-acetylglucosaminyltransferase A	MGAT4A	protein-coding	1.10197	0.980982	163.465	0.733289	1.50278	0.132895	70.9902	50.3333	164.663	171.766	445.943	30.2932	158.808	214.925
1034	ENSG00000071082	ribosomal protein L31	RPL31	protein-coding	0.475809	0.985195	30410.7	0.381106	1.24849	0.21185	18918.9	26195.1	28212.2	21079.5	21955.2	31870.8	41586.5	53467.1
1035	ENSG00000071127	WD repeat domain 1	WDR1	protein-coding	0.923682	0.370899	17823.6	0.169908	5.43635	5.43835e-08	10921.8	10601.9	12739.7	23901.5	18511.3	24546	20410	20957
1036	ENSG00000071189	sorting nexin 13	SNX13	protein-coding	0.249704	0.997693	1795.44	0.286334	0.872074	0.383168	1694.89	1594.73	1528.18	1973.06	2357.61	1143.87	1709.38	2361.78
1037	ENSG00000071205	Rho GTPase activating protein 10	ARHGAP10	protein-coding	0.195154	0.999403	2040.54	0.351837	0.554672	0.579119	1470.38	1880.79	2261.94	2164.61	1348.06	1492.85	2593.45	3112.21
1038	ENSG00000071242	ribosomal protein S6 kinase A2	RPS6KA2	protein-coding	-0.643967	0.99773	609.099	0.761716	-0.845417	0.397878	944.169	414.411	999.531	732.028	504.777	83.6092	140.051	1054.21
1039	ENSG00000071243	inhibitor of growth family member 3	ING3	protein-coding	0.353515	0.974681	1221.76	0.212991	1.65976	0.0969619	1047.99	1107.33	967.754	1366.03	1244.04	1689.15	1016.62	1335.18
1040	ENSG00000071246	vasohibin 1	VASH1	protein-coding	0.403368	0.996856	357.256	0.439799	0.917164	0.359056	207.646	341.427	342.806	226.623	502.219	609.499	418.904	208.922
1041	ENSG00000071282	LIM and cysteine rich domains 1	LMCD1	protein-coding	0.633376	0.999403	313.867	1.2096	0.523626	0.600538	11.5359	343.105	345.695	398.389	297.579	609.499	503.935	1.2007
1042	ENSG00000071462	BUD23 rRNA methyltransferase and ribosome maturation factor	BUD23	protein-coding	-0.117837	0.999403	3131.24	0.21176	-0.556465	0.577893	2931.89	3564.43	3380.88	3109.77	2393.43	3814.52	3147.4	2707.58
1043	ENSG00000071537	SEL1L adaptor subunit of ERAD E3 ubiquitin ligase	SEL1L	protein-coding	0.481709	0.977638	9928.53	0.310965	1.54908	0.121363	11273.2	6338.64	6260.07	12474.1	14323	9657.47	8169.24	10932.4
1044	ENSG00000071539	thyroid hormone receptor interactor 13	TRIP13	protein-coding	1.04183	0.915081	1146.69	0.419947	2.48087	0.0131063	732.974	666.077	671.169	2125.04	1093.11	2158.09	1006.62	720.42
1045	ENSG00000071553	ATPase H+ transporting accessory protein 1	ATP6AP1	protein-coding	0.0535679	0.999403	2823.2	0.260067	0.205977	0.836809	2639.95	2835.44	2799.27	3136.75	3569.25	1810.32	3138.65	2655.95
1046	ENSG00000071564	transcription factor 3	TCF3	protein-coding	0.212201	0.996856	9291.46	0.228584	0.928326	0.353238	8818.75	7584.39	8959.19	8370.66	9319.61	13553.2	8659.42	9066.48
1047	ENSG00000071575	tribbles pseudokinase 2	TRIB2	protein-coding	-0.546746	0.999403	360.192	0.899917	-0.607551	0.543485	288.398	885.027	172.366	113.311	358.971	31.5049	195.071	836.887
1048	ENSG00000071626	DAZ associated protein 1	DAZAP1	protein-coding	-0.0156932	0.999403	8748.46	0.257159	-0.0610252	0.951339	9358.28	8843.56	8221.58	8903.04	6331.88	12216.6	8673.18	7439.53
1049	ENSG00000071655	methyl-CpG binding domain protein 3	MBD3	protein-coding	-0.339431	0.985649	2924.52	0.274469	-1.23668	0.216205	3451.01	3494.81	3151.7	3505.46	3107.96	2813.63	1975.72	1895.9
1050	ENSG00000071794	helicase like transcription factor	HLTF	protein-coding	0.704522	0.946493	5620.02	0.335352	2.10084	0.035655	3478.52	4357.18	4262.93	4738.4	5198.69	11055.8	5847.14	6021.51
1051	ENSG00000071859	family with sequence similarity 50 member A	FAM50A	protein-coding	0.196258	0.99664	2691.49	0.207677	0.945013	0.344652	2238.85	2334.63	2826.23	2479.36	2331.18	2943.29	3506.28	2872.07
1052	ENSG00000071889	FAM3 metabolism regulating signaling molecule A	FAM3A	protein-coding	-0.167935	0.99773	1035.58	0.200922	-0.835818	0.403257	1166.01	1166.89	1003.38	1056.67	1097.38	733.095	1075.39	985.774
1053	ENSG00000071894	cleavage and polyadenylation specific factor 1	CPSF1	protein-coding	0.118126	0.999403	4652.86	0.233203	0.506536	0.61248	3375.58	5216.21	4660.63	5826.55	4832.89	4654.24	3796.39	4860.43
1054	ENSG00000071909	myosin IIIB	MYO3B	protein-coding	0.764828	0.997459	806.122	0.869077	0.880046	0.378834	1021.37	233.211	428.508	1294.99	1400.07	235.075	87.5321	1748.22
1055	ENSG00000071967	cytochrome b reductase 1	CYBRD1	protein-coding	0.280443	0.999403	2829.11	0.742369	0.377767	0.705604	1381.65	2943.66	3158.44	1902.01	3824.19	267.792	3827.65	5327.5
1056	ENSG00000071994	programmed cell death 2	PDCD2	protein-coding	0.112154	0.999403	3481.3	0.159246	0.704284	0.481256	2952.3	3514.1	3474.29	3331	3184.7	3985.37	3478.77	3929.89
1057	ENSG00000072042	retinol dehydrogenase 11	RDH11	protein-coding	1.01952	0.107954	5467.84	0.1467	6.9497	3.66061e-12	3216.74	3580.37	3192.14	6545.98	6631.16	6573.62	7879.14	6123.57
1058	ENSG00000072062	protein kinase cAMP-activated catalytic subunit alpha	PRKACA	protein-coding	0.51993	0.930879	2825.7	0.226101	2.29954	0.0214742	1713.53	2262.48	2693.34	3847.19	3148.03	3162.61	2640.97	3137.43
1059	ENSG00000072071	adhesion G protein-coupled receptor L1	ADGRL1	protein-coding	-0.551844	0.997459	98.7671	0.615352	-0.896795	0.369828	107.373	157.711	103.997	26.0796	31.5485	93.303	150.055	120.07
1060	ENSG00000072080	secreted phosphoprotein 2	SPP2	protein-coding	-1.72288	0.763171	20.9566	0.489499	-3.51968	0.000432073	31.9456	36.0722	43.3323	17.0866	5.11598	14.5407	8.75321	10.8063
1061	ENSG00000072110	actinin alpha 1	ACTN1	protein-coding	0.780826	0.989525	3623.5	0.730152	1.0694	0.284889	2135.92	3700.33	1666.85	7868.85	4967.61	3292.26	4975.57	380.622
1062	ENSG00000072121	zinc finger FYVE-type containing 26	ZFYVE26	protein-coding	-0.00484646	0.999403	3588.54	0.366131	-0.0132369	0.989439	2976.26	3283.41	4528.7	4000.07	3202.6	1799.41	3748.87	5169.01
1063	ENSG00000072133	ribosomal protein S6 kinase A6	RPS6KA6	protein-coding	1.83606	0.978314	157.058	1.19298	1.53906	0.12379	92.2872	66.2721	22.1476	27.8782	202.934	814.281	16.256	14.4084
1064	ENSG00000072134	epsin 2	EPN2	protein-coding	-0.294766	0.983368	650.425	0.226225	-1.30298	0.192582	942.395	671.949	591.245	517.096	610.507	687.049	615.225	567.931
1065	ENSG00000072135	protein tyrosine phosphatase non-receptor type 18	PTPN18	protein-coding	0.0330736	0.999403	4006.51	0.203665	0.162392	0.870997	3218.52	4295.11	4334.19	3970.4	4007.52	3362.54	3958.95	4904.86
1066	ENSG00000072163	LIM zinc finger domain containing 2	LIMS2	protein-coding	-0.145679	0.999403	42.7742	0.768548	-0.189551	0.849661	62.1164	32.7166	41.4064	17.9859	12.7899	47.2574	16.256	111.665
1067	ENSG00000072182	acid sensing ion channel subunit family member 4	ASIC4	protein-coding	-2.26448	0.93709	4.61195	1.0248	-2.20967	0.0271279	11.5359	3.35555	12.5182	0	3.41065	2.42345	1.25046	2.4014
1068	ENSG00000072195	striated muscle enriched protein kinase	SPEG	protein-coding	-1.68136	0.837032	15.8097	0.543072	-3.09601	0.00196145	23.9592	31.0389	28.8882	9.89227	14.4953	4.84691	3.75137	9.60559
1069	ENSG00000072201	ligand of numb-protein X 1	LNX1	protein-coding	0.946105	0.980997	154.982	0.643339	1.47062	0.141395	36.3825	91.4388	166.589	43.1663	210.608	282.332	208.827	200.517
1070	ENSG00000072210	aldehyde dehydrogenase 3 family member A2	ALDH3A2	protein-coding	0.371917	0.981665	1652.49	0.270459	1.37513	0.16909	1404.72	1119.92	1663.96	2597.17	1684.01	1530.41	1555.57	1664.17
1071	ENSG00000072274	transferrin receptor	TFRC	protein-coding	1.47413	0.709601	33438.3	0.387781	3.80144	0.000143859	17040.3	13156.3	17315.6	36069	29064.7	64053.1	64171	26636.3
1072	ENSG00000072310	sterol regulatory element binding transcription factor 1	SREBF1	protein-coding	-0.124162	0.999403	2833.31	0.26853	-0.462375	0.643813	3480.29	3606.38	1874.84	2910.13	2633.02	2950.56	2358.36	2852.86
1073	ENSG00000072364	AF4/FMR2 family member 4	AFF4	protein-coding	-0.195809	0.994155	4626.82	0.193283	-1.01307	0.311026	5137.91	5028.29	4910.03	3822.91	4883.2	3602.46	5344.46	4285.3
1074	ENSG00000072401	ubiquitin conjugating enzyme E2 D1	UBE2D1	protein-coding	0.0683077	0.999403	982.015	0.206589	0.330646	0.740912	860.756	925.293	1073.68	1106.14	922.581	980.287	790.29	1197.1
1075	ENSG00000072415	protein associated with LIN7 1, MAGUK family member	PALS1	protein-coding	0.126927	0.999403	1233.29	0.203388	0.624064	0.532586	1087.04	1282.66	1129.53	1389.41	1382.17	933.03	1281.72	1380.8
1076	ENSG00000072422	Rho related BTB domain containing 1	RHOBTB1	protein-coding	3.09009	0.935466	104.129	1.37985	2.23944	0.0251273	16.8602	16.7778	21.1847	0	69.9184	355.036	6.25229	347.002
1077	ENSG00000072501	structural maintenance of chromosomes 1A	SMC1A	protein-coding	0.861875	0.846781	10792.2	0.283902	3.03582	0.00239884	6638.47	7719.45	7070.86	13688.2	9584.78	19413.1	11534.2	10688.6
1078	ENSG00000072506	hydroxysteroid 17-beta dehydrogenase 10	HSD17B10	protein-coding	1.12062	0.85141	2057.07	0.372933	3.00488	0.00265684	848.333	1418.56	1292.26	4137.67	2170.88	2979.64	1898.2	1711
1079	ENSG00000072518	microtubule affinity regulating kinase 2	MARK2	protein-coding	-0.187893	0.980997	2700.33	0.130598	-1.43872	0.150231	3215.85	2882.42	2672.16	2623.25	2585.27	2400.43	2479.66	2743.6
1080	ENSG00000072571	hyaluronan mediated motility receptor	HMMR	protein-coding	1.49671	0.60968	4618.08	0.344122	4.34936	1.36534e-05	2475.78	1850.59	2151.21	5806.76	4103.87	9848.92	6358.58	4348.93
1081	ENSG00000072609	checkpoint with forkhead and ring finger domains	CHFR	protein-coding	-0.11523	0.999403	3059.7	0.321997	-0.35786	0.720448	3041.93	3304.38	3295.18	2419.11	3099.43	1660.07	3878.92	3778.6
1082	ENSG00000072657	thyrotropin releasing hormone degrading enzyme	TRHDE	protein-coding	-0.682536	0.999403	2.66013	1.80977	-0.377139	0.70607	4.43689	5.87222	0	0	0	7.27036	2.50092	1.2007
1083	ENSG00000072682	prolyl 4-hydroxylase subunit alpha 2	P4HA2	protein-coding	-0.0832972	0.999403	494.842	0.633401	-0.131508	0.895374	354.951	582.188	600.874	88.1311	261.768	608.287	756.527	706.011
1084	ENSG00000072694	Fc fragment of IgG receptor IIb	FCGR2B	protein-coding	-0.533134	0.982016	3092.03	0.390612	-1.36487	0.172295	4310.88	3788.42	3397.25	4215.01	2829.14	1199.61	2530.93	2465.04
1085	ENSG00000072736	nuclear factor of activated T cells 3	NFATC3	protein-coding	0.44278	0.881529	4034.63	0.160265	2.7628	0.00573087	3696.81	3288.44	2899.41	4084.61	5073.34	4659.09	4374.1	4201.25
1086	ENSG00000072756	tRNA nucleotidyl transferase 1	TRNT1	protein-coding	0.138735	0.999403	1655.58	0.235591	0.588881	0.555941	1361.24	1615.7	1694.77	1953.27	1309.69	1950.88	1979.48	1379.6
1087	ENSG00000072778	acyl-CoA dehydrogenase very long chain	ACADVL	protein-coding	-0.599044	0.942569	10924	0.277816	-2.15626	0.0310631	13668.3	12371.1	15569.8	6285.19	11500.7	7248.55	9277.15	11471.5
1088	ENSG00000072786	serine/threonine kinase 10	STK10	protein-coding	0.161676	0.999403	10836.5	0.238721	0.677257	0.498243	10742.6	9898.04	9624.58	8574.8	9530.21	10481.4	13441.2	14398.8
1089	ENSG00000072803	F-box and WD repeat domain containing 11	FBXW11	protein-coding	0.206353	0.987917	4057.46	0.189054	1.0915	0.275052	3513.13	3554.37	4037.61	3702.41	4529.35	3575.81	4411.62	5135.39
1090	ENSG00000072818	ArfGAP with coiled-coil, ankyrin repeat and PH domains 1	ACAP1	protein-coding	0.212347	0.99773	6632.55	0.254586	0.834087	0.404232	7162.02	5227.11	5715.05	6663.79	9357.98	6085.29	5291.94	7557.2
1091	ENSG00000072832	collapsin response mediator protein 1	CRMP1	protein-coding	4.06359	0.965362	1.72259	2.17812	1.86564	0.0620915	0	0	0	0	5.11598	1.21173	6.25229	1.2007
1092	ENSG00000072840	EvC ciliary complex subunit 1	EVC	protein-coding	1.09925	0.99509	1599.07	1.12484	0.977243	0.328449	955.705	474.811	1368.34	17.0866	3535.99	2888.76	3354.98	196.915
1093	ENSG00000072849	derlin 2	DERL2	protein-coding	-0.0341278	0.999403	1632.67	0.258913	-0.131812	0.895133	1874.14	1518.39	1579.22	1832.77	2187.08	1221.42	1335.49	1512.88
1094	ENSG00000072858	SID1 transmembrane family member 1	SIDT1	protein-coding	0.138662	0.999403	3361.62	0.479502	0.28918	0.772444	4322.41	2681.09	2483.42	3293.23	4832.04	1455.28	2215.81	5609.67
1095	ENSG00000072864	nudE neurodevelopment protein 1	NDE1	protein-coding	0.599686	0.881529	5326.95	0.217074	2.76259	0.00573453	3778.45	3584.57	4724.18	5992.02	5330	5581.22	7986.68	5638.48
1096	ENSG00000072952	inositol 1,4,5-triphosphate receptor associated 1	IRAG1	protein-coding	3.18666	0.93709	3.71636	1.4421	2.20973	0.0271239	0	0	1.92588	3.59719	9.37929	2.42345	10.0037	2.4014
1097	ENSG00000072954	transmembrane protein 38A	TMEM38A	protein-coding	-0.133837	0.999403	1037.42	0.399266	-0.335207	0.737469	850.995	915.227	1528.18	748.215	741.817	861.538	870.319	1783.04
1098	ENSG00000072958	adaptor related protein complex 1 subunit mu 1	AP1M1	protein-coding	0.0931725	0.999403	3193.03	0.14187	0.656745	0.511345	2722.47	3113.95	3359.7	3588.2	3068.73	3314.07	3083.63	3293.52
1099	ENSG00000073008	PVR cell adhesion molecule	PVR	protein-coding	-0.38411	0.999403	234.039	0.586221	-0.655231	0.512319	134.881	235.728	451.619	330.042	59.6864	276.274	207.576	176.503
1100	ENSG00000073050	X-ray repair cross complementing 1	XRCC1	protein-coding	0.519172	0.88028	1893.32	0.187673	2.76636	0.00566855	1291.13	1600.6	1578.26	2553.1	1810.2	2253.81	2078.26	1981.15
1101	ENSG00000073060	scavenger receptor class B member 1	SCARB1	protein-coding	-0.306018	0.986944	9970.48	0.253264	-1.2083	0.226934	10590.8	12038.9	11338.6	6760.92	8405.55	11613.2	11385.4	7630.44
1102	ENSG00000073067	cytochrome P450 family 2 subfamily W member 1	CYP2W1	protein-coding	-1.0632	0.985195	11.697	0.848502	-1.25303	0.210193	17.7475	18.4555	16.37	16.1873	16.2006	1.21173	5.00183	2.4014
1103	ENSG00000073111	minichromosome maintenance complex component 2	MCM2	protein-coding	1.30669	0.889902	10937.7	0.488027	2.67749	0.00741768	5756.42	5099.6	6224.44	13218.8	7226.32	30328.3	10640.1	9007.65
1104	ENSG00000073146	Mov10 like RISC complex RNA helicase 1	MOV10L1	protein-coding	-3.94732	0.522943	20.9012	0.830969	-4.75026	2.03156e-06	50.5805	55.3666	45.2582	7.19438	2.55799	0	6.25229	0
1105	ENSG00000073150	pannexin 2	PANX2	protein-coding	0.208656	0.999403	82.9392	0.680924	0.306431	0.759276	113.584	31.0389	81.8499	48.562	23.0219	167.218	123.795	74.4433
1106	ENSG00000073169	selenoprotein O	SELENOO	protein-coding	-0.869029	0.329711	953.235	0.154816	-5.61331	1.98494e-08	1386.08	1355.64	1245.08	796.777	644.613	695.531	816.549	685.599
1107	ENSG00000073282	tumor protein p63	TP63	protein-coding	1.60958	0.946134	939.067	0.760852	2.1155	0.0343877	141.98	381.694	710.649	444.253	452.764	901.525	3436.26	1043.41
1108	ENSG00000073331	alpha kinase 1	ALPK1	protein-coding	0.177511	0.999403	2101.71	0.351262	0.50535	0.613313	1927.38	1703.78	2196.46	1200.56	1921.05	2457.38	3386.24	2020.78
1109	ENSG00000073350	LLGL scribble cell polarity complex component 2	LLGL2	protein-coding	-1.12555	0.87623	161.532	0.395816	-2.84361	0.0044605	363.825	192.105	177.181	84.5339	175.649	83.6092	101.287	114.066
1110	ENSG00000073417	phosphodiesterase 8A	PDE8A	protein-coding	-0.457177	0.980997	2340.8	0.326273	-1.40121	0.161151	3368.48	2543.51	2546.01	1866.04	2119.72	3134.74	1891.94	1255.93
1111	ENSG00000073464	chloride voltage-gated channel 4	CLCN4	protein-coding	0.0279028	0.999403	178.532	0.64025	0.0435812	0.965238	70.1028	83.8888	375.546	220.328	237.04	176.912	67.5247	196.915
1112	ENSG00000073536	notchless homolog 1	NLE1	protein-coding	0.0589008	0.999403	1239.44	0.224955	0.261833	0.79345	1136.73	1214.71	1273.01	1615.14	1127.22	1427.41	986.612	1134.66
1113	ENSG00000073578	succinate dehydrogenase complex flavoprotein subunit A	SDHA	protein-coding	0.449064	0.732997	7446.41	0.12317	3.64588	0.000266473	6589.66	6216.16	5381.87	8502.85	8000.54	8190.06	8429.34	8260.81
1114	ENSG00000073584	SWI/SNF related, matrix associated, actin dependent regulator of chromatin, subfamily e, member 1	SMARCE1	protein-coding	0.827001	0.782155	7884.14	0.242444	3.4111	0.000647016	4752.79	5246.41	5941.34	8182.7	7000.36	11945.2	8978.29	11026
1115	ENSG00000073605	gasdermin B	GSDMB	protein-coding	-0.920512	0.852201	1117.01	0.307194	-2.99652	0.00273079	1875.92	1687	1189.23	634.004	1152.8	628.886	774.034	994.179
1116	ENSG00000073614	lysine demethylase 5A	KDM5A	protein-coding	0.214701	0.987725	5535.68	0.18327	1.1715	0.241397	5094.43	5072.76	4925.44	4870.59	5822.84	5112.28	7043.83	6343.29
1117	ENSG00000073670	ADAM metallopeptidase domain 11	ADAM11	protein-coding	-1.01137	0.983368	17.2921	0.774982	-1.30502	0.191887	23.0718	21.8111	30.8141	0.899297	21.3166	16.9642	16.256	7.2042
1118	ENSG00000073711	protein phosphatase 2 regulatory subunit B''alpha	PPP2R3A	protein-coding	1.42234	0.987725	17.4052	1.25186	1.13618	0.255882	11.5359	9.22777	4.8147	35.0726	72.4764	1.21173	2.50092	2.4014
1119	ENSG00000073712	FERM domain containing kindlin 2	FERMT2	protein-coding	1.21539	0.983204	467.676	0.927567	1.3103	0.190096	324.78	112.411	331.251	2060.29	173.091	466.515	163.81	109.264
1120	ENSG00000073734	ATP binding cassette subfamily B member 11	ABCB11	protein-coding	-1.29322	0.920178	77.1933	0.535415	-2.41536	0.0157198	115.359	148.483	103.997	25.1803	92.9403	41.1987	68.7752	21.6126
1121	ENSG00000073737	dehydrogenase/reductase 9	DHRS9	protein-coding	1.12367	0.998859	70.0003	1.3919	0.807294	0.419497	39.0446	64.5944	17.3329	15.288	333.391	0	7.50275	82.8482
1122	ENSG00000073756	prostaglandin-endoperoxide synthase 2	PTGS2	protein-coding	0.546525	0.999403	68.164	1.01311	0.539452	0.589575	19.5223	53.6888	85.7016	199.644	39.2225	2.42345	116.293	28.8168
1123	ENSG00000073792	insulin like growth factor 2 mRNA binding protein 2	IGF2BP2	protein-coding	0.0351299	0.999403	6.8912	0.823807	0.0426434	0.965986	7.09902	5.87222	7.70352	8.99297	14.4953	1.21173	3.75137	6.0035
1124	ENSG00000073803	mitogen-activated protein kinase kinase kinase 13	MAP3K13	protein-coding	0.376693	0.979434	1405.61	0.246726	1.52676	0.12682	1214.82	1135.85	1203.67	1362.43	1812.76	1857.58	1040.38	1617.34
1125	ENSG00000073849	ST6 beta-galactoside alpha-2,6-sialyltransferase 1	ST6GAL1	protein-coding	0.393894	0.987725	29032.5	0.33616	1.17175	0.241299	27396	26792.4	18622.3	17708.1	29769.9	41837.3	29755.9	40378.3
1126	ENSG00000073861	T-box transcription factor 21	TBX21	protein-coding	-0.275266	0.999403	2627.82	1.10492	-0.249128	0.803262	2203.36	6009.79	630.725	3706	7146.17	449.551	102.538	774.451
1127	ENSG00000073910	FRY microtubule binding protein	FRY	protein-coding	1.12858	0.989281	1112.26	1.05301	1.07177	0.283825	1042.67	163.583	709.686	253.602	46.8965	2933.59	771.533	2976.53
1128	ENSG00000073921	phosphatidylinositol binding clathrin assembly protein	PICALM	protein-coding	0.183672	0.999403	3539.64	0.293793	0.625175	0.531856	4343.71	2992.31	2452.61	3616.07	4698.17	4234.99	2649.72	3329.54
1129	ENSG00000073969	N-ethylmaleimide sensitive factor, vesicle fusing ATPase	NSF	protein-coding	1.07071	0.783491	2770.27	0.314294	3.40673	0.000657463	2032.98	1349.77	1541.67	3884.96	4120.07	2700.94	2172.05	4359.74
1130	ENSG00000074047	GLI family zinc finger 2	GLI2	protein-coding	1.37258	0.999403	1.77129	2.16134	0.635063	0.525387	2.66213	0	0	2.69789	2.55799	0	6.25229	0
1131	ENSG00000074054	cytoplasmic linker associated protein 1	CLASP1	protein-coding	0.219071	0.987725	6340.61	0.192507	1.13799	0.255124	6008.43	5553.44	5691.94	7010.92	7074.55	5306.15	8087.96	5991.49
1132	ENSG00000074071	mitochondrial ribosomal protein S34	MRPS34	protein-coding	0.38883	0.983204	3138.76	0.296962	1.30936	0.190412	2231.75	2714.64	2943.71	2774.33	2356.76	5003.22	3688.85	3396.78
1133	ENSG00000074181	notch receptor 3	NOTCH3	protein-coding	-1.1675	0.962151	20.1478	0.617148	-1.89177	0.0585215	31.9456	34.3944	25.9994	17.0866	8.52663	12.1173	27.5101	3.6021
1134	ENSG00000074201	chloride nucleotide-sensitive channel 1A	CLNS1A	protein-coding	0.720346	0.897113	6040.92	0.277095	2.59963	0.00933232	4176.88	3982.2	4741.51	5019.88	5242.17	9164.29	7722.83	8277.62
1135	ENSG00000074211	protein phosphatase 2 regulatory subunit Bgamma	PPP2R2C	protein-coding	0.733636	0.999213	29.3258	0.927612	0.790887	0.42901	18.6349	29.3611	14.4441	70.1452	77.5923	7.27036	8.75321	8.40489
1136	ENSG00000074219	TEA domain transcription factor 2	TEAD2	protein-coding	-1.55386	0.949204	20.4388	0.753418	-2.06241	0.0391687	24.8466	9.22777	70.2946	14.3888	10.232	6.05864	21.2578	7.2042
1137	ENSG00000074266	embryonic ectoderm development	EED	protein-coding	1.01747	0.304327	2406.68	0.177277	5.73945	9.49823e-09	1592.84	1391.72	1417.45	3172.72	2914.4	3524.91	2493.41	2746
1138	ENSG00000074276	cadherin related family member 2	CDHR2	protein-coding	-2.11316	0.980997	1.96593	1.45739	-1.44996	0.147069	1.77475	7.54999	1.92588	0	0.852663	2.42345	0	1.2007
1139	ENSG00000074317	synuclein beta	SNCB	protein-coding	-0.57705	0.999403	3.46738	1.39161	-0.414662	0.678389	4.43689	5.87222	2.88882	0	8.52663	1.21173	0	4.8028
1140	ENSG00000074319	tumor susceptibility 101	TSG101	protein-coding	0.462085	0.903582	2485.84	0.180773	2.55616	0.0105833	2193.6	1921.05	1918.18	2649.33	2206.69	2817.27	3122.39	3058.18
1141	ENSG00000074356	nuclear cap binding subunit 3	NCBP3	protein-coding	-0.15042	0.987725	2993.1	0.135367	-1.1112	0.266482	3104.93	3567.79	2898.45	3073.8	2714.03	2940.86	2877.3	2767.61
1142	ENSG00000074370	ATPase sarcoplasmic/endoplasmic reticulum Ca2+ transporting 3	ATP2A3	protein-coding	0.191298	0.999403	5282.08	0.363765	0.525882	0.59897	5660.58	4941.05	3954.79	6492.92	5466.42	4764.51	2826.04	8150.35
1143	ENSG00000074416	monoglyceride lipase	MGLL	protein-coding	0.607618	0.980997	7964.59	0.423109	1.43608	0.15098	5394.37	5399.08	7207.6	9884.17	4913.04	7597.53	16769.9	6551.01
1144	ENSG00000074582	BCS1 homolog, ubiquinol-cytochrome c reductase complex chaperone	BCS1L	protein-coding	0.0868263	0.999403	1072.39	0.247968	0.350151	0.726225	854.544	1099.78	1143.01	1395.71	928.55	1252.93	1062.89	841.69
1145	ENSG00000074590	NUAK family kinase 1	NUAK1	protein-coding	5.24368	0.879988	27.275	1.89106	2.77288	0.00555618	0	3.35555	0	132.197	2.55799	76.3388	3.75137	0
1146	ENSG00000074603	dipeptidyl peptidase 8	DPP8	protein-coding	0.144887	0.987725	2872.5	0.124192	1.16664	0.243355	2481.99	2768.33	2833.93	3089.09	2977.5	2967.52	2710.99	3150.63
1147	ENSG00000074621	solute carrier family 24 member 1	SLC24A1	protein-coding	0.434261	0.99436	603.3	0.436102	0.995778	0.319358	426.828	388.405	669.243	491.915	1036.84	299.297	719.013	794.863
1148	ENSG00000074657	zinc finger protein 532	ZNF532	protein-coding	0.253948	0.999403	619.168	0.727527	0.349056	0.727047	275.087	648.46	734.723	142.988	1628.59	502.867	755.277	265.355
1149	ENSG00000074660	scavenger receptor class F member 1	SCARF1	protein-coding	1.57705	0.940215	577.635	0.72245	2.18292	0.0290415	321.231	183.716	268.66	62.9508	664.224	832.457	1340.49	947.352
1150	ENSG00000074695	lectin, mannose binding 1	LMAN1	protein-coding	0.410517	0.927647	12532.1	0.174467	2.35298	0.0186235	11578.5	9056.63	10547.1	12766.4	16586	13188.4	13778.8	12755
1151	ENSG00000074696	3-hydroxyacyl-CoA dehydratase 3	HACD3	protein-coding	0.466135	0.966244	3225.66	0.250656	1.85966	0.062934	1967.32	2813.63	3033.26	3397.54	3528.32	4563.36	3743.87	2758.01
1152	ENSG00000074706	interaction protein for cytohesin exchange factors 1	IPCEF1	protein-coding	0.214067	0.999403	4330.67	1.19798	0.17869	0.858181	7473.49	2944.5	1393.37	6583.75	5928.57	54.5277	181.316	10085.9
1153	ENSG00000074755	zinc finger ZZ-type and EF-hand domain containing 1	ZZEF1	protein-coding	-0.118062	0.997459	4759.83	0.134872	-0.875366	0.381375	4829.11	5277.44	4910.99	4698.83	4909.63	3979.31	4581.68	4891.65
1154	ENSG00000074800	enolase 1	ENO1	protein-coding	0.486427	0.975456	129559	0.297388	1.63566	0.10191	119140	102406	89243.3	100587	131545	214853	156053	122643
1155	ENSG00000074842	myeloid derived growth factor	MYDGF	protein-coding	0.435623	0.951814	2343.18	0.213633	2.03911	0.0414388	2137.69	1775.93	1847.88	2984.77	3205.16	2301.07	2140.78	2352.17
1156	ENSG00000074855	anoctamin 8	ANO8	protein-coding	-0.788665	0.939939	214.818	0.360068	-2.19032	0.0285008	339.865	312.066	223.402	147.485	271.147	106.632	175.064	142.883
1157	ENSG00000074935	tubulin epsilon 1	TUBE1	protein-coding	-0.431548	0.967597	614.016	0.237657	-1.81585	0.0693937	827.036	750.805	619.17	462.239	628.413	679.779	506.436	438.255
1158	ENSG00000074964	Rho guanine nucleotide exchange factor 10 like	ARHGEF10L	protein-coding	0.301141	0.999403	110.753	0.988238	0.304725	0.760576	38.1572	183.716	68.3687	66.548	275.41	191.453	58.7715	3.6021
1159	ENSG00000074966	TXK tyrosine kinase	TXK	protein-coding	-0.968009	0.983204	164.806	0.73787	-1.3119	0.189555	387.784	174.489	150.219	134.895	289.905	23.0228	51.2688	106.862
1160	ENSG00000075043	potassium voltage-gated channel subfamily Q member 2	KCNQ2	protein-coding	-1.5675	0.9387	10.4787	0.712619	-2.19963	0.0278332	15.9728	21.8111	15.407	3.59719	2.55799	2.42345	11.2541	10.8063
1161	ENSG00000075073	tachykinin receptor 2	TACR2	protein-coding	-1.8085	0.982016	1.97819	1.33149	-1.35825	0.174384	4.43689	2.51666	3.85176	0	2.55799	1.21173	1.25046	0
1162	ENSG00000075089	actin related protein 6	ACTR6	protein-coding	0.471096	0.944903	954.951	0.221561	2.12626	0.0334819	740.96	752.482	813.684	771.597	983.12	1295.34	1174.18	1108.25
1163	ENSG00000075131	TIMELESS interacting protein	TIPIN	protein-coding	0.764375	0.93709	1012.39	0.346656	2.205	0.0274543	668.195	674.466	771.315	1526.11	670.193	1736.4	1037.88	1014.59
1164	ENSG00000075142	sorcin	SRI	protein-coding	0.700029	0.933082	2717.31	0.308658	2.26797	0.0233308	2020.56	1575.43	2267.72	3060.31	3823.34	3390.41	1795.66	3805.02
1165	ENSG00000075151	eukaryotic translation initiation factor 4 gamma 3	EIF4G3	protein-coding	0.56242	0.781339	7055.08	0.164786	3.41303	0.000642454	4952.45	5606.29	5746.82	7112.54	7041.29	8368.19	9203.37	8409.7
1166	ENSG00000075188	nucleoporin 37	NUP37	protein-coding	0.839272	0.792204	1475.2	0.249571	3.36286	0.000771405	939.732	1091.39	933.088	2372.35	1815.32	1855.15	1491.8	1302.76
1167	ENSG00000075213	semaphorin 3A	SEMA3A	protein-coding	3.08216	0.883127	18.4766	1.13111	2.7249	0.00643214	5.32426	2.51666	1.92588	51.2599	5.96864	2.42345	8.75321	69.6406
1168	ENSG00000075218	G2 and S-phase expressed 1	GTSE1	protein-coding	0.9264	0.879668	1932.52	0.328908	2.81659	0.00485358	1525.4	1161.86	1022.64	3474.88	2183.67	2730.02	1713.13	1648.56
1169	ENSG00000075223	semaphorin 3C	SEMA3C	protein-coding	0.313911	0.999403	4.09047	1.49267	0.210302	0.833432	3.54951	5.03333	1.92588	0	0	6.05864	13.755	2.4014
1170	ENSG00000075234	tetratricopeptide repeat domain 38	TTC38	protein-coding	-0.0869856	0.999403	1074.15	0.286105	-0.304034	0.761102	1085.26	1122.43	1138.19	1473.05	1267.91	820.339	760.279	925.739
1171	ENSG00000075239	acetyl-CoA acetyltransferase 1	ACAT1	protein-coding	1.18156	0.669122	3602.23	0.292707	4.03667	5.42161e-05	1518.3	2077.93	2432.39	5621.51	4261.61	4032.63	5740.85	3132.62
1172	ENSG00000075240	GRAM domain containing 4	GRAMD4	protein-coding	0.139054	0.999403	1176.2	0.383921	0.362194	0.717207	1180.21	801.138	1337.52	1093.55	1353.18	1803.05	1244.21	596.747
1173	ENSG00000075275	cadherin EGF LAG seven-pass G-type receptor 1	CELSR1	protein-coding	-0.370555	0.999403	991.929	1.06462	-0.348065	0.727791	598.092	775.132	2093.43	1660.1	447.648	2223.52	106.289	31.2182
1174	ENSG00000075292	zinc finger protein 638	ZNF638	protein-coding	0.38602	0.831955	7298.67	0.123192	3.13348	0.00172744	6208.09	6118.85	6045.33	7021.71	8054.25	8093.13	8201.76	8646.23
1175	ENSG00000075303	solute carrier family 25 member 40	SLC25A40	protein-coding	0.375517	0.974681	1919.42	0.225621	1.66437	0.0960389	1661.17	1465.54	1729.44	1694.28	2442.88	2502.22	1649.35	2210.49
1176	ENSG00000075336	translocase of inner mitochondrial membrane 21	TIMM21	protein-coding	0.919723	0.882708	1130.02	0.336738	2.73127	0.00630904	651.335	675.305	850.276	1698.77	1024.9	2079.32	1021.62	1038.6
1177	ENSG00000075340	adducin 2	ADD2	protein-coding	-0.204091	0.999403	155.557	1.37764	-0.148145	0.882228	276.862	192.105	39.4805	19.7845	11.0846	679.779	3.75137	21.6126
1178	ENSG00000075391	RAS protein activator like 2	RASAL2	protein-coding	-0.169588	0.999403	50.3399	0.364702	-0.465004	0.641929	65.6659	44.4611	51.9987	32.3747	54.5704	35.1401	51.2688	67.2392
1179	ENSG00000075399	VPS9 domain containing 1	VPS9D1	protein-coding	-0.643801	0.975544	204.788	0.406875	-1.58231	0.11358	267.988	317.1	207.995	103.419	292.463	111.479	162.56	175.302
1180	ENSG00000075407	zinc finger protein 37A	ZNF37A	protein-coding	0.530976	0.798348	3456.69	0.160109	3.31634	0.000912033	3007.32	2551.9	2554.68	3353.48	4448.34	4031.42	3838.91	3867.45
1181	ENSG00000075413	microtubule affinity regulating kinase 3	MARK3	protein-coding	0.0445069	0.999403	3824.5	0.139904	0.318124	0.750391	4033.13	3399.17	3819.98	3695.21	3487.39	4161.07	4129.01	3871.05
1182	ENSG00000075415	solute carrier family 25 member 3	SLC25A3	protein-coding	0.624714	0.804411	17473.4	0.19041	3.28088	0.00103483	10676	12927.3	15555.3	23263.9	20117.7	19773	18050.4	19423.7
1183	ENSG00000075420	fibronectin type III domain containing 3B	FNDC3B	protein-coding	-0.149849	0.999403	2461.11	0.490239	-0.305665	0.75986	4616.14	1749.08	1503.15	2230.26	1964.54	2870.58	1216.7	3538.46
1184	ENSG00000075426	FOS like 2, AP-1 transcription factor subunit	FOSL2	protein-coding	-1.28248	0.967663	179.109	0.713127	-1.79839	0.0721154	472.972	128.35	248.438	49.4613	54.5704	170.854	262.596	45.6266
1185	ENSG00000075429	calcium voltage-gated channel auxiliary subunit gamma 5	CACNG5	protein-coding	-1.54523	0.936823	74.2161	0.694603	-2.22462	0.0261068	149.079	127.511	102.072	57.555	94.6456	9.69382	38.7642	14.4084
1186	ENSG00000075461	calcium voltage-gated channel auxiliary subunit gamma 4	CACNG4	protein-coding	-2.08514	0.995797	2.674	2.1572	-0.966596	0.333746	1.77475	0	13.4812	0	0	3.63518	2.50092	0
1187	ENSG00000075539	FRY like transcription coactivator	FRYL	protein-coding	0.479546	0.93625	5983.59	0.214371	2.23699	0.025287	5507.95	4424.29	4469.97	7331.97	7505.14	7317.62	4918.05	6393.72
1188	ENSG00000075568	transmembrane protein 131	TMEM131	protein-coding	0.400389	0.986648	6493.19	0.327064	1.22419	0.22088	5985.36	4753.98	5494.53	4720.41	7216.09	5273.44	7396.46	11105.3
1189	ENSG00000075618	fascin actin-bundling protein 1	FSCN1	protein-coding	0.024088	0.999403	16181.8	0.393182	0.0612644	0.951149	14461.6	11179.9	22398	12152.2	9450.06	21988	22514.5	15310.1
1190	ENSG00000075624	actin beta	ACTB	protein-coding	0.840137	0.482174	571146	0.16993	4.94402	7.65297e-07	358350	364105	424510	746594	575494	779074	671597	649441
1191	ENSG00000075643	molybdenum cofactor sulfurase	MOCOS	protein-coding	-0.356486	0.999403	181.224	0.837513	-0.425648	0.670364	226.281	126.672	277.327	497.311	123.636	100.573	78.7789	19.2112
1192	ENSG00000075651	phospholipase D1	PLD1	protein-coding	1.2418	0.983204	4743.21	0.939171	1.32223	0.18609	1418.92	3875.66	2384.24	4986.6	2592.1	20708.4	780.286	1199.5
1193	ENSG00000075702	WD repeat domain 62	WDR62	protein-coding	0.516504	0.980997	1198.56	0.370699	1.39332	0.163522	863.418	1022.6	947.532	2067.48	1073.5	1778.82	1066.64	768.447
1194	ENSG00000075711	discs large MAGUK scaffold protein 1	DLG1	protein-coding	0.508034	0.940541	3894.44	0.233544	2.17532	0.029606	3147.53	2947.01	3149.78	4356.19	3958.91	6142.24	3678.85	3775
1195	ENSG00000075785	RAB7A, member RAS oncogene family	RAB7A	protein-coding	0.508086	0.980997	11500.7	0.350183	1.45092	0.146803	8662.58	8730.31	9905.76	9189.02	8029.53	20629.7	14674.1	12184.7
1196	ENSG00000075790	B cell receptor associated protein 29	BCAP29	protein-coding	0.488745	0.96729	919.365	0.264398	1.84852	0.0645266	633.587	863.216	705.835	1211.35	796.387	767.023	1240.45	1137.06
1197	ENSG00000075826	SEC31 homolog B, COPII coat complex component	SEC31B	protein-coding	-0.763276	0.934807	1717.32	0.339561	-2.24783	0.0245871	1952.23	2397.54	2582.6	917.283	2060.89	989.981	1165.43	1672.57
1198	ENSG00000075856	spliceosome associated factor 3, U4/U6 recycling protein	SART3	protein-coding	0.484315	0.56667	5659.72	0.106347	4.55412	5.26051e-06	4678.25	4527.48	4384.26	6466.84	5940.5	6780.83	6343.57	6155.98
1199	ENSG00000075884	Rho GTPase activating protein 15	ARHGAP15	protein-coding	0.824399	0.949688	3083.03	0.402167	2.04989	0.0403752	1812.02	2068.7	2361.13	3021.64	3113.93	1730.35	5096.87	5459.58
1200	ENSG00000075914	exosome component 7	EXOSC7	protein-coding	0.196225	0.999403	1926.29	0.266612	0.735992	0.461735	1777.42	1922.73	1595.59	1866.94	1442.71	2859.68	2135.78	1809.45
1201	ENSG00000075945	kinesin associated protein 3	KIFAP3	protein-coding	0.540516	0.899832	2238.92	0.208972	2.58654	0.00969437	1746.36	1632.48	1852.7	3128.65	2425.83	2404.07	1934.46	2786.82
1202	ENSG00000075975	makorin ring finger protein 2	MKRN2	protein-coding	0.641671	0.882144	2277.61	0.233957	2.74269	0.00609388	1615.03	1674.42	1770.85	1949.68	2225.45	2618.54	3218.68	3148.23
1203	ENSG00000076003	minichromosome maintenance complex component 6	MCM6	protein-coding	1.42511	0.765122	5781.37	0.408944	3.48486	0.000492388	2805.89	2735.61	2905.19	8156.62	5443.4	14041.5	5643.32	4519.43
1204	ENSG00000076043	RNA exonuclease 2	REXO2	protein-coding	0.474471	0.999403	391.241	0.631505	0.751333	0.452452	315.019	341.427	287.919	792.281	697.478	421.681	160.059	114.066
1205	ENSG00000076053	RNA binding motif protein 7	RBM7	protein-coding	0.515214	0.92443	1569.25	0.215944	2.38586	0.017039	1473.05	1166.89	1071.75	1348.95	2015.7	1920.59	1825.67	1731.41
1206	ENSG00000076067	RNA binding motif single stranded interacting protein 2	RBMS2	protein-coding	-0.361072	0.999403	596.641	0.616624	-0.585563	0.558169	696.591	469.777	910.941	841.742	89.5296	428.951	613.975	721.62
1207	ENSG00000076108	bromodomain adjacent to zinc finger domain 2A	BAZ2A	protein-coding	-0.193745	0.994155	13879.7	0.191289	-1.01284	0.311137	15570.8	14565.6	15050.7	10363.5	12195.6	14039.1	13204.8	16047.3
1208	ENSG00000076201	protein tyrosine phosphatase non-receptor type 23	PTPN23	protein-coding	-0.14886	0.997642	2958.92	0.170348	-0.87386	0.382195	3339.2	3264.95	2851.26	2884.05	2561.4	2439.21	3258.69	3072.59
1209	ENSG00000076242	mutL homolog 1	MLH1	protein-coding	0.858194	0.515216	3746.1	0.179272	4.7871	1.69212e-06	2414.55	2229.76	2808.89	5081.93	4377.57	5021.4	4215.29	3819.42
1210	ENSG00000076248	uracil DNA glycosylase	UNG	protein-coding	0.863491	0.898462	2131.19	0.333259	2.59105	0.00956842	1406.49	1445.4	1376.04	2715.88	1881.83	4231.35	2087.01	1905.51
1211	ENSG00000076258	flavin containing dimethylaniline monoxygenase 4	FMO4	protein-coding	1.16872	0.879668	193.818	0.417201	2.80133	0.0050892	126.008	77.1777	123.256	116.909	195.26	254.463	288.856	368.615
1212	ENSG00000076321	kelch like family member 20	KLHL20	protein-coding	0.537281	0.888095	937.863	0.199718	2.6902	0.007141	618.502	812.882	763.611	1031.49	1221.01	856.691	1031.63	1167.08
1213	ENSG00000076344	regulator of G protein signaling 11	RGS11	protein-coding	-1.50424	0.966449	12.0411	0.809353	-1.85857	0.063088	18.6349	12.5833	29.8511	6.29508	15.3479	1.21173	10.0037	2.4014
1214	ENSG00000076351	solute carrier family 46 member 1	SLC46A1	protein-coding	0.109398	0.999403	426.157	0.503588	0.217236	0.828024	464.986	430.35	323.548	757.208	505.629	511.349	260.095	156.091
1215	ENSG00000076356	plexin A2	PLXNA2	protein-coding	0.93739	0.996856	41.3536	1.02195	0.917256	0.359009	23.0718	5.03333	51.0358	142.089	42.6332	9.69382	51.2688	6.0035
1216	ENSG00000076382	sperm associated antigen 5	SPAG5	protein-coding	0.850785	0.867967	5618.32	0.291679	2.91685	0.00353587	3701.25	3738.92	3780.5	9529.85	5945.62	8157.35	5492.01	4601.08
1217	ENSG00000076513	ankyrin repeat domain 13A	ANKRD13A	protein-coding	-0.775195	0.928677	5290.98	0.330249	-2.34731	0.0189096	7561.34	6033.28	7848.92	3205.99	3301.51	2936.01	6228.53	5212.24
1218	ENSG00000076554	tumor protein D52	TPD52	protein-coding	0.487608	0.980997	5137.07	0.349089	1.3968	0.162474	4577.09	4120.62	3618.73	6073.85	8615.31	6675.4	3893.93	3521.65
1219	ENSG00000076555	acetyl-CoA carboxylase beta	ACACB	protein-coding	-1.65949	0.882708	95.5494	0.608278	-2.72818	0.00636849	170.376	154.355	176.218	96.2248	58.8337	9.69382	66.2743	32.4189
1220	ENSG00000076604	TNF receptor associated factor 4	TRAF4	protein-coding	-0.380899	0.986944	4705.68	0.319814	-1.191	0.233652	6717.45	4373.12	5420.39	3359.77	3274.23	3202.59	5865.9	5431.96
1221	ENSG00000076641	phosphoprotein membrane anchor with glycosphingolipid microdomains 1	PAG1	protein-coding	1.0387	0.987725	1042.64	0.932254	1.11418	0.2652	816.387	892.577	176.218	159.176	141.542	2035.7	2562.19	1557.31
1222	ENSG00000076650	G-patch domain containing 1	GPATCH1	protein-coding	0.216978	0.982016	717.23	0.160483	1.35203	0.176366	634.475	679.499	638.429	738.323	628.413	776.717	800.293	841.69
1223	ENSG00000076662	intercellular adhesion molecule 3	ICAM3	protein-coding	0.120733	0.999403	7293.26	0.212222	0.568898	0.569425	7172.67	6720.33	6854.2	5713.23	7279.18	7805.95	7130.11	9670.43
1224	ENSG00000076685	5'-nucleotidase, cytosolic II	NT5C2	protein-coding	0.588061	0.825082	3153.09	0.184818	3.18184	0.00146341	2795.24	2157.62	2243.65	3708.7	4007.52	3062.03	3292.46	3957.5
1225	ENSG00000076706	melanoma cell adhesion molecule	MCAM	protein-coding	0.276158	0.999403	647.183	1.19278	0.231525	0.816907	552.836	343.944	818.499	55.7564	253.241	2991.75	43.766	117.669
1226	ENSG00000076770	muscleblind like splicing regulator 3	MBNL3	protein-coding	0.298995	0.997403	3550.78	0.329224	0.908181	0.363783	3663.98	2629.07	3018.82	3456	3244.38	3212.29	2864.8	6316.88
1227	ENSG00000076826	calmodulin regulated spectrin associated protein family member 3	CAMSAP3	protein-coding	0.963781	0.984118	442.924	0.745113	1.29347	0.195849	174.813	377.5	281.178	547.672	239.598	1503.75	297.609	121.271
1228	ENSG00000076864	RAP1 GTPase activating protein	RAP1GAP	protein-coding	0.498714	0.999403	60.1527	1.01869	0.489563	0.624443	55.9048	41.1055	46.2211	4.49649	19.6112	49.6808	242.589	21.6126
1229	ENSG00000076924	XPA binding protein 2	XAB2	protein-coding	-0.375	0.967597	3024.16	0.206843	-1.81297	0.0698358	3546.85	3844.62	3194.07	2458.68	2071.12	2893.6	3127.4	3056.98
1230	ENSG00000076928	Rho guanine nucleotide exchange factor 1	ARHGEF1	protein-coding	-0.655858	0.892026	8749.34	0.246332	-2.66249	0.00775643	11239.5	11659.7	11115.2	6380.51	9012.65	6070.75	5459.5	9056.87
1231	ENSG00000076928	uncharacterized LOC100505585	LOC100505585	ncRNA	-0.655858	0.892026	8749.34	0.246332	-2.66249	0.00775643	11239.5	11659.7	11115.2	6380.51	9012.65	6070.75	5459.5	9056.87
1232	ENSG00000076944	syntaxin binding protein 2	STXBP2	protein-coding	-0.387398	0.928608	3052.67	0.165002	-2.34784	0.0188828	3841.46	3660.91	3235.48	2624.15	2603.18	3310.44	2553.44	2592.31
1233	ENSG00000076984	mitogen-activated protein kinase kinase 7	MAP2K7	protein-coding	-0.337821	0.940078	2191.89	0.154512	-2.18638	0.028788	2767.73	2673.54	2121.36	2034.21	2110.34	1944.82	1843.18	2039.99
1234	ENSG00000077044	diacylglycerol kinase delta	DGKD	protein-coding	-0.413426	0.999403	8511.83	0.679773	-0.608183	0.543066	4137.84	20578.8	5529.2	4951.53	17029.4	3018.41	6477.37	6372.11
1235	ENSG00000077063	cortactin binding protein 2	CTTNBP2	protein-coding	0.647541	0.999403	8.88737	0.952997	0.679479	0.496834	6.21164	6.7111	6.74058	14.3888	5.11598	18.1759	13.755	0
1236	ENSG00000077097	DNA topoisomerase II beta	TOP2B	protein-coding	0.749295	0.886792	13179.1	0.277723	2.698	0.00697574	8522.37	9976.89	9233.63	9966.01	12653.5	18229.2	17841.5	19009.5
1237	ENSG00000077147	transmembrane 9 superfamily member 3	TM9SF3	protein-coding	0.441169	0.85141	7868.02	0.146497	3.01146	0.00259994	6749.39	6138.14	6404.51	8634.15	10016.2	7620.55	9018.3	8362.87
1238	ENSG00000077150	nuclear factor kappa B subunit 2	NFKB2	protein-coding	-0.214061	0.999403	14276.5	0.304357	-0.703319	0.481857	15829	14565.6	16473	10219.6	8299.82	17580.9	15938.3	15305.3
1239	ENSG00000077152	ubiquitin conjugating enzyme E2 T	UBE2T	protein-coding	1.02837	0.896707	1214.31	0.393344	2.61442	0.00893784	723.212	716.41	768.426	1830.07	1075.21	2527.66	1234.2	839.289
1240	ENSG00000077157	protein phosphatase 1 regulatory subunit 12B	PPP1R12B	protein-coding	-0.397327	0.967597	941.548	0.218227	-1.82071	0.0686514	1181.1	1192.06	952.347	898.398	955.835	647.062	739.021	966.563
1241	ENSG00000077232	DnaJ heat shock protein family (Hsp40) member C10	DNAJC10	protein-coding	0.231865	0.983204	4867.62	0.17398	1.33271	0.182628	3739.41	4982.99	4445.89	5871.51	5111.71	4478.54	5261.93	5048.94
1242	ENSG00000077235	general transcription factor IIIC subunit 1	GTF3C1	protein-coding	0.207918	0.983204	5567.11	0.158448	1.31222	0.189446	4521.19	5182.65	5521.5	5579.24	5177.37	5842.95	6733.72	5978.28
1243	ENSG00000077238	interleukin 4 receptor	IL4R	protein-coding	-0.126345	0.999403	2666.12	0.437991	-0.288465	0.772991	2467.8	3124.86	2847.41	1057.57	1896.32	2814.84	2776.02	4344.13
1244	ENSG00000077254	ubiquitin specific peptidase 33	USP33	protein-coding	0.172271	0.997693	2546.01	0.199502	0.863506	0.387859	2340.9	2567	2169.5	2893.04	2827.43	2150.82	2278.33	3141.03
1245	ENSG00000077264	p21 (RAC1) activated kinase 3	PAK3	protein-coding	-1.17489	0.93709	18.9842	0.530547	-2.21449	0.0267954	23.9592	35.2333	27.9252	14.3888	7.67397	24.2345	11.2541	7.2042
1246	ENSG00000077279	doublecortin	DCX	protein-coding	1.30443	0.999403	4.14527	2.08673	0.625106	0.531901	1.77475	0.838888	3.85176	0	0	25.4463	1.25046	0
1247	ENSG00000077312	small nuclear ribonucleoprotein polypeptide A	SNRPA	protein-coding	0.65339	0.882144	4739.71	0.237121	2.75551	0.00586005	3460.77	3475.51	3533.99	6271.7	4589.03	7066.79	5449.5	4070.37
1248	ENSG00000077327	sperm associated antigen 6	SPAG6	protein-coding	1.85058	0.980997	35.5741	1.31779	1.40431	0.160227	22.1844	5.87222	12.5182	42.267	0.852663	3.63518	8.75321	188.51
1249	ENSG00000077348	exosome component 5	EXOSC5	protein-coding	-0.191851	0.999403	1375.13	0.305331	-0.628337	0.529784	1248.54	1588.85	1636.03	1691.58	879.096	1641.89	1360.5	954.556
1250	ENSG00000077380	dynein cytoplasmic 1 intermediate chain 2	DYNC1I2	protein-coding	0.811379	0.699277	4749.04	0.210646	3.85186	0.000117224	3059.68	3167.64	3452.14	5390.39	4292.31	5292.82	6697.45	6639.87
1251	ENSG00000077420	amyloid beta precursor protein binding family B member 1 interacting protein	APBB1IP	protein-coding	0.233363	0.999403	6029.65	0.386007	0.604556	0.545474	6024.4	4482.18	5793.04	4423.64	3372.28	7646	9877.37	6618.25
1252	ENSG00000077454	leucine rich repeats and calponin homology domain containing 4	LRCH4	protein-coding	-0.212477	0.980997	3013.75	0.152351	-1.39465	0.163121	3115.58	3522.49	3249.92	3055.81	2841.07	2694.88	2448.4	3181.85
1253	ENSG00000077458	family with sequence similarity 76 member B	FAM76B	protein-coding	-0.255086	0.980997	1594.56	0.176622	-1.44425	0.148669	1876.8	1707.98	1738.11	1318.37	1632.85	1765.49	1289.22	1427.63
1254	ENSG00000077463	sirtuin 6	SIRT6	protein-coding	-0.5333	0.819108	826.796	0.16618	-3.20917	0.0013312	1016.05	981.499	1077.53	745.517	746.08	756.118	563.957	727.624
1255	ENSG00000077514	DNA polymerase delta 3, accessory subunit	POLD3	protein-coding	0.953814	0.732415	2557.03	0.260326	3.66392	0.000248385	1607.04	1359	1871.95	3316.61	2540.94	4353.74	2751.01	2655.95
1256	ENSG00000077522	actinin alpha 2	ACTN2	protein-coding	0.392904	0.999403	2.2567	2.28278	0.172117	0.863346	1.77475	0	3.85176	0	0	2.42345	10.0037	0
1257	ENSG00000077549	capping actin protein of muscle Z-line subunit beta	CAPZB	protein-coding	0.924752	0.219176	14242.8	0.148665	6.22036	4.9601e-10	8937.66	8791.55	9635.17	16899.6	17635.6	17360.4	14841.7	19840.4
1258	ENSG00000077585	G protein-coupled receptor 137B	GPR137B	protein-coding	0.116875	0.999403	1744.38	0.309878	0.377163	0.706052	1657.62	1710.49	1603.29	1640.32	2478.69	1015.43	1774.4	2074.81
1259	ENSG00000077616	N-acetylated alpha-linked acidic dipeptidase 2	NAALAD2	protein-coding	-0.743163	0.999403	24.9927	1.32372	-0.561422	0.57451	22.1844	66.2721	11.5553	8.99297	2.55799	79.974	0	8.40489
1260	ENSG00000077684	jade family PHD finger 1	JADE1	protein-coding	0.175062	0.997459	2394.75	0.194271	0.901125	0.367522	2214.89	2259.96	2172.39	2322.88	2069.41	3152.91	2672.23	2293.34
1261	ENSG00000077713	solute carrier family 25 member 43	SLC25A43	protein-coding	-0.391545	0.999403	961.857	0.637768	-0.61393	0.539262	1060.42	1121.59	1206.56	708.646	113.404	1296.55	1327.99	859.701
1262	ENSG00000077721	ubiquitin conjugating enzyme E2 A	UBE2A	protein-coding	0.546045	0.732415	2845.51	0.148712	3.67182	0.000240828	2001.04	2119.87	2509.42	3459.6	2920.37	3373.45	3254.94	3125.42
1263	ENSG00000077782	fibroblast growth factor receptor 1	FGFR1	protein-coding	0.124552	0.999403	2521.54	0.96711	0.128788	0.897525	583.007	3782.55	2795.41	2926.31	1361.7	2114.46	6522.39	86.4503
1264	ENSG00000077800	FKBP prolyl isomerase family member 6 (inactive)	FKBP6	protein-coding	-1.61068	0.991152	5.60775	1.53241	-1.05107	0.293225	14.198	8.38888	6.74058	3.59719	11.9373	0	0	0
1265	ENSG00000077935	structural maintenance of chromosomes 1B	SMC1B	protein-coding	-1.82664	0.971021	51.3566	1.05344	-1.73398	0.0829222	113.584	52.0111	113.627	8.99297	12.7899	0	75.0275	34.8203
1266	ENSG00000077942	fibulin 1	FBLN1	protein-coding	-3.07782	0.554948	13.5454	0.670591	-4.58972	4.43851e-06	23.0718	31.8777	35.6288	7.19438	0.852663	3.63518	2.50092	3.6021
1267	ENSG00000077943	integrin subunit alpha 8	ITGA8	protein-coding	-0.690125	0.999403	7.06064	1.21326	-0.56882	0.569478	20.4097	3.35555	3.85176	1.79859	2.55799	0	12.5046	12.007
1268	ENSG00000077984	cystatin F	CST7	protein-coding	-2.71858	0.808071	39.086	0.834608	-3.25732	0.0011247	78.9766	116.605	53.9246	6.29508	17.0533	1.21173	5.00183	33.6196
1269	ENSG00000078018	microtubule associated protein 2	MAP2	protein-coding	1.16878	0.999	10.8233	1.45219	0.80484	0.420912	0.887377	6.7111	10.5923	0	2.55799	49.6808	13.755	2.4014
1270	ENSG00000078043	protein inhibitor of activated STAT 2	PIAS2	protein-coding	-0.0915862	0.999403	2439.27	0.232072	-0.394646	0.693104	2377.28	3026.71	2206.09	2045.9	2601.47	3059.61	2159.54	2037.59
1271	ENSG00000078053	amphiphysin	AMPH	protein-coding	-1.01815	0.999403	2.73148	2.2292	-0.456734	0.647862	0	4.19444	7.70352	0	0	0	8.75321	1.2007
1272	ENSG00000078061	A-Raf proto-oncogene, serine/threonine kinase	ARAF	protein-coding	0.0634144	0.999403	3031.74	0.165832	0.382401	0.702164	2915.03	2910.94	3021.7	3388.55	3270.82	2530.09	2826.04	3390.77
1273	ENSG00000078070	methylcrotonyl-CoA carboxylase subunit 1	MCCC1	protein-coding	0.938231	0.662463	3104.76	0.228961	4.09778	4.17138e-05	1894.55	1857.3	2170.47	2705.09	3362.05	4123.51	4336.59	4388.56
1274	ENSG00000078081	lysosomal associated membrane protein 3	LAMP3	protein-coding	0.21962	0.999403	12145.4	0.575721	0.38147	0.702854	9861.42	8627.96	14551	6632.32	7979.22	4952.33	19418.4	25140.2
1275	ENSG00000078098	fibroblast activation protein alpha	FAP	protein-coding	-0.657493	0.999403	2.71659	1.44744	-0.454245	0.649653	2.66213	5.87222	1.92588	0	2.55799	1.21173	7.50275	0
1276	ENSG00000078114	nebulette	NEBL	protein-coding	4.87296	0.934807	3.01376	2.16881	2.24683	0.0246508	0	0	0	10.7916	0.852663	1.21173	11.2541	0
1277	ENSG00000078124	alkaline ceramidase 3	ACER3	protein-coding	0.41985	0.975456	762.065	0.25597	1.64023	0.100957	461.436	667.755	758.796	962.248	831.346	807.01	970.356	637.571
1278	ENSG00000078140	ubiquitin conjugating enzyme E2 K	UBE2K	protein-coding	0.497015	0.958259	6284.22	0.259594	1.91459	0.0555452	4663.17	5908.29	4426.63	8772.64	8839.56	6159.21	6133.5	5370.73
1279	ENSG00000078142	phosphatidylinositol 3-kinase catalytic subunit type 3	PIK3C3	protein-coding	0.52319	0.984118	2884.91	0.40452	1.29336	0.195886	2748.21	1916.02	2133.87	5699.74	3273.37	1746.1	2392.13	3169.85
1280	ENSG00000078177	NEDD4 binding protein 2	N4BP2	protein-coding	0.420923	0.967597	2739.06	0.231807	1.81583	0.0693964	1849.29	2348.89	2582.6	2448.79	2672.25	3905.4	3101.14	3004.15
1281	ENSG00000078237	TP53 induced glycolysis regulatory phosphatase	TIGAR	protein-coding	0.453224	0.967597	647.668	0.247212	1.83334	0.0667519	583.007	517.594	478.581	669.976	937.929	512.561	785.288	696.406
1282	ENSG00000078246	TUB like protein 3	TULP3	protein-coding	0.0263327	0.999403	879.393	0.270359	0.0973989	0.92241	781.779	745.771	1080.42	900.196	685.541	1222.63	851.562	767.247
1283	ENSG00000078269	synaptojanin 2	SYNJ2	protein-coding	0.451882	0.975544	1421.84	0.282887	1.5974	0.110177	1013.38	1522.58	932.125	1311.18	1943.22	1678.24	1172.93	1801.05
1284	ENSG00000078304	protein phosphatase 2 regulatory subunit B'gamma	PPP2R5C	protein-coding	0.482256	0.93273	5972.99	0.212179	2.27288	0.0230336	5110.41	4257.36	4988.99	5170.06	6461.48	6127.7	7512.75	8155.15
1285	ENSG00000078319	PMS1 homolog 2, mismatch repair system component pseudogene 1	PMS2P1	pseudo	-0.0507931	0.999403	728.093	0.250577	-0.202705	0.839366	762.257	723.121	746.278	670.876	506.482	639.792	907.833	868.106
1286	ENSG00000078328	RNA binding fox-1 homolog 1	RBFOX1	protein-coding	-0.921066	0.995211	12.9652	0.94697	-0.972646	0.330729	20.4097	18.4555	16.37	7.19438	13.6426	3.63518	0	24.014
1287	ENSG00000078369	G protein subunit beta 1	GNB1	protein-coding	0.374268	0.882144	18056.9	0.136601	2.73985	0.00614667	15920.4	14780.4	15007.4	18861.9	17379.8	21523.9	19527.2	21454.1
1288	ENSG00000078399	homeobox A9	HOXA9	protein-coding	0.261638	0.999403	2.80907	2.3932	0.109326	0.912944	0	0.838888	6.74058	0	13.6426	0	1.25046	0
1289	ENSG00000078401	endothelin 1	EDN1	protein-coding	-1.18	0.928608	476.543	0.502433	-2.34857	0.0188457	900.688	878.316	417.916	398.389	404.162	472.574	223.832	116.468
1290	ENSG00000078403	MLLT10 histone lysine methyltransferase DOT1L cofactor	MLLT10	protein-coding	0.01041	0.999403	3149.88	0.260277	0.039996	0.968096	3130.67	3015.8	3259.55	2342.67	2415.59	3423.13	4264.06	3347.55
1291	ENSG00000078487	zinc finger CW-type and PWWP domain containing 1	ZCWPW1	protein-coding	0.0687117	0.999403	319.976	0.302725	0.226977	0.820441	303.483	294.45	333.177	196.047	344.476	272.639	398.896	416.643
1292	ENSG00000078589	P2Y receptor family member 10	P2RY10	protein-coding	0.374115	0.987725	5985.63	0.323861	1.15517	0.24802	6348.3	4535.03	4269.67	4802.25	7422.43	4923.25	5768.36	9815.72
1293	ENSG00000078596	integral membrane protein 2A	ITM2A	protein-coding	0.790305	0.987725	1502.88	0.700216	1.12866	0.259042	1650.52	1291.05	155.033	1150.2	1535.65	1278.37	1230.45	3731.77
1294	ENSG00000078618	nardilysin convertase	NRDC	protein-coding	0.619271	0.771512	11689.2	0.179045	3.45874	0.000542718	10320.2	8808.32	7138.27	14186.4	14174.7	13704.6	11958.1	13223.3
1295	ENSG00000078668	voltage dependent anion channel 3	VDAC3	protein-coding	0.886059	0.73227	5914.68	0.240515	3.684	0.000229601	3793.54	3566.95	4236.93	9612.59	6644.8	7767.17	5477.01	6218.42
1296	ENSG00000078674	pericentriolar material 1	PCM1	protein-coding	0.625996	0.825082	16054.9	0.19676	3.18152	0.00146503	12282.2	11712.6	11960.7	15887.9	17141.1	15633.7	21677.9	22143.3
1297	ENSG00000078687	trinucleotide repeat containing adaptor 6C	TNRC6C	protein-coding	0.251583	0.999403	585.809	0.658635	0.381976	0.702479	661.983	435.383	472.803	259.897	363.234	241.134	591.467	1660.57
1298	ENSG00000078699	CBFA2/RUNX1 partner transcriptional co-repressor 2	CBFA2T2	protein-coding	-0.598743	0.879668	1362.9	0.213419	-2.80549	0.00502407	1861.72	1749.08	1580.18	982.032	1381.31	970.593	1017.87	1360.39
1299	ENSG00000078747	itchy E3 ubiquitin protein ligase	ITCH	protein-coding	0.418845	0.925808	3704	0.17657	2.37212	0.0176863	3215.85	3268.31	2694.3	3694.31	3784.97	3764.84	4315.33	4894.05
1300	ENSG00000078795	polycystin 2 like 2, transient receptor potential cation channel	PKD2L2	protein-coding	-1.39735	0.952441	6.62706	0.701747	-1.99124	0.0464544	13.3107	12.5833	6.74058	7.19438	3.41065	2.42345	3.75137	3.6021
1301	ENSG00000078804	tumor protein p53 inducible nuclear protein 2	TP53INP2	protein-coding	-1.21986	0.659821	805.107	0.295441	-4.12893	3.64459e-05	1007.17	1409.33	1336.56	413.677	377.73	535.583	643.986	716.817
1302	ENSG00000078808	stromal cell derived factor 4	SDF4	protein-coding	-0.219557	0.974416	4665.68	0.129881	-1.69044	0.0909435	5228.43	5112.18	5010.17	4211.41	4276.11	3945.38	4823.02	4718.75
1303	ENSG00000078814	myosin heavy chain 7B	MYH7B	protein-coding	-1.6437	0.476586	122.656	0.330658	-4.971	6.66078e-07	252.015	161.905	227.254	83.6346	91.2349	52.1043	66.2743	46.8273
1304	ENSG00000078898	BPI fold containing family B member 2	BPIFB2	protein-coding	3.42214	0.980997	2.27726	2.4012	1.42518	0.154105	0	0.838888	0	0	0	2.42345	13.755	1.2007
1305	ENSG00000078900	tumor protein p73	TP73	protein-coding	-0.110464	0.999403	2462.97	0.572502	-0.192949	0.846999	2935.44	2421.87	2389.05	4188.03	3791.79	2119.31	1136.67	721.62
1306	ENSG00000078902	toll interacting protein	TOLLIP	protein-coding	-0.129741	0.999403	1474.04	0.272049	-0.476905	0.63343	1736.6	1410.17	1526.26	1259.92	1400.93	952.418	1930.71	1575.32
1307	ENSG00000078967	ubiquitin conjugating enzyme E2 D4 (putative)	UBE2D4	protein-coding	0.24959	0.986944	776.97	0.208048	1.19968	0.230264	597.205	781.844	704.872	779.691	650.582	975.44	832.805	893.32
1308	ENSG00000079101	clusterin like 1	CLUL1	protein-coding	-2.39172	0.980997	2.28933	1.70553	-1.40233	0.160817	7.09902	6.7111	0	0	0.852663	0	1.25046	2.4014
1309	ENSG00000079102	RUNX1 partner transcriptional co-repressor 1	RUNX1T1	protein-coding	-0.729443	0.999403	2.47561	1.37381	-0.530965	0.595443	3.54951	3.35555	2.88882	0	2.55799	0	6.25229	1.2007
1310	ENSG00000079112	cadherin 17	CDH17	protein-coding	0.219322	0.999403	22.262	1.24834	0.175691	0.860536	5.32426	16.7778	38.5176	1.79859	46.0438	0	30.011	39.6231
1311	ENSG00000079134	THO complex 1	THOC1	protein-coding	-0.515342	0.847349	1935.46	0.169923	-3.0328	0.00242296	2153.66	2577.9	2416.98	1806.69	1629.44	1773.97	1770.65	1354.39
1312	ENSG00000079150	FKBP prolyl isomerase 7	FKBP7	protein-coding	1.00859	0.645324	154.055	0.240315	4.19696	2.70516e-05	94.062	72.9832	116.516	213.133	171.385	199.935	166.311	198.115
1313	ENSG00000079156	oxysterol binding protein like 6	OSBPL6	protein-coding	1.1406	0.995211	77.8671	1.17243	0.972854	0.330626	26.6213	92.2777	14.4441	353.424	100.614	9.69382	16.256	9.60559
1314	ENSG00000079215	solute carrier family 1 member 3	SLC1A3	protein-coding	-0.00548275	0.999665	45.3545	1.17543	-0.00466447	0.996278	26.6213	40.2666	69.3316	6.29508	0	88.4561	55.0202	76.8447
1315	ENSG00000079246	X-ray repair cross complementing 5	XRCC5	protein-coding	1.26171	0.424527	27942.1	0.244307	5.16445	2.4115e-07	12097.6	15615.9	17026.7	42671.6	28305.9	43986.9	33170.9	30661.1
1316	ENSG00000079257	latexin	LXN	protein-coding	0.936515	0.697203	494.147	0.242564	3.8609	0.000112972	338.091	302	303.326	531.485	617.328	826.398	471.423	563.128
1317	ENSG00000079263	SP140 nuclear body protein	SP140	protein-coding	1.32849	0.376986	7101.36	0.248081	5.35505	8.5533e-08	4360.57	3500.68	3093.92	6385.91	11161.4	9057.66	10046.2	9204.56
1318	ENSG00000079277	MAPK interacting serine/threonine kinase 1	MKNK1	protein-coding	-0.447031	0.956556	1228.93	0.229052	-1.95166	0.0509786	1475.71	1379.97	1568.63	1246.43	1159.62	793.681	919.087	1288.35
1319	ENSG00000079308	tensin 1	TNS1	protein-coding	0.328624	0.999403	73.7574	0.881617	0.372751	0.709334	82.5261	37.75	70.2946	47.6627	3.41065	174.489	116.293	57.6336
1320	ENSG00000079313	RNA exonuclease 1 homolog	REXO1	protein-coding	-0.603964	0.65108	2867.26	0.145046	-4.16393	3.1281e-05	3455.45	3914.25	3569.62	2377.74	2068.56	2533.72	2378.37	2640.34
1321	ENSG00000079332	secretion associated Ras related GTPase 1A	SAR1A	protein-coding	0.00215266	0.999403	3302.6	0.145378	0.0148073	0.988186	3516.68	3095.5	3286.51	3711.4	2947.66	3484.93	3077.38	3300.72
1322	ENSG00000079335	cell division cycle 14A	CDC14A	protein-coding	-0.0960294	0.999403	547.881	0.411417	-0.233412	0.815442	739.185	546.955	425.619	325.546	290.758	684.626	642.736	727.624
1323	ENSG00000079337	Rap guanine nucleotide exchange factor 3	RAPGEF3	protein-coding	-0.232306	0.999403	63.2003	0.494823	-0.469473	0.638732	104.711	71.3055	32.7399	30.5761	70.771	82.3974	66.2743	46.8273
1324	ENSG00000079385	CEA cell adhesion molecule 1	CEACAM1	protein-coding	1.00706	0.980997	330.76	0.705964	1.42651	0.153721	210.308	161.066	236.883	48.562	512.45	300.508	865.317	310.981
1325	ENSG00000079387	SUMO specific peptidase 1	SENP1	protein-coding	0.41396	0.901553	2726.48	0.161418	2.56452	0.0103319	2045.4	2326.24	2400.61	3215.89	2498.3	3305.59	3034.86	2984.94
1326	ENSG00000079393	dual specificity phosphatase 13	DUSP13	protein-coding	-1.36898	0.997998	2.84413	1.67547	-0.817075	0.413885	6.21164	6.7111	0.962939	0	5.11598	0	3.75137	0
1327	ENSG00000079432	capicua transcriptional repressor	CIC	protein-coding	0.0920045	0.999403	4603.51	0.196179	0.468983	0.639082	5074.91	4608.85	3581.17	4852.61	5318.91	3997.49	4372.85	5021.32
1328	ENSG00000079435	lipase E, hormone sensitive type	LIPE	protein-coding	-0.144493	0.999403	397.98	0.309193	-0.467322	0.64027	488.945	454.677	325.474	389.396	288.2	443.492	271.349	522.304
1329	ENSG00000079459	farnesyl-diphosphate farnesyltransferase 1	FDFT1	protein-coding	0.863181	0.85141	12055.8	0.287683	3.00046	0.00269575	8917.25	7446.81	7557.15	11929.2	10803.2	20157.1	17890.3	11745.2
1330	ENSG00000079462	platelet activating factor acetylhydrolase 1b catalytic subunit 3	PAFAH1B3	protein-coding	0.839531	0.92698	642.482	0.35547	2.36175	0.018189	504.918	430.35	355.325	1000.02	613.917	1128.12	637.734	469.473
1331	ENSG00000079482	oligophrenin 1	OPHN1	protein-coding	-2.41737	0.000140136	181.305	0.222955	-10.8424	2.16602e-27	321.231	399.311	385.176	67.4473	74.1817	54.5277	82.5302	66.0385
1332	ENSG00000079616	kinesin family member 22	KIF22	protein-coding	0.720095	0.85141	3469.61	0.240004	3.00034	0.00269677	2628.41	2439.49	2342.83	4856.2	3397.86	5243.14	3655.09	3193.86
1333	ENSG00000079691	capping protein regulator and myosin 1 linker 1	CARMIL1	protein-coding	0.738461	0.999403	1550.54	1.05878	0.697463	0.485513	2046.29	642.588	592.208	3357.08	2246.77	3263.18	41.2651	214.925
1334	ENSG00000079739	phosphoglucomutase 1	PGM1	protein-coding	0.584888	0.879668	4161.97	0.208512	2.80506	0.00503075	3646.23	2894.16	2973.56	4226.7	6174.99	4236.2	4510.4	4633.5
1335	ENSG00000079785	DEAD-box helicase 1	DDX1	protein-coding	0.902002	0.73227	5332.7	0.245102	3.68012	0.000233128	3289.51	3591.28	3487.77	7664.71	4566.01	8168.25	6214.78	5679.31
1336	ENSG00000079805	dynamin 2	DNM2	protein-coding	0.193999	0.974681	8490.8	0.116858	1.66013	0.0968885	7965.98	7421.64	7982.77	9298.73	8677.55	8074.95	9464.72	9040.06
1337	ENSG00000079819	erythrocyte membrane protein band 4.1 like 2	EPB41L2	protein-coding	0.753232	0.971518	6455.22	0.438267	1.71866	0.0856764	5621.53	4914.21	3020.74	3938.02	7031.06	12021.5	4934.31	10160.3
1338	ENSG00000079841	regulating synaptic membrane exocytosis 1	RIMS1	protein-coding	1.62777	0.979434	9.80647	1.06573	1.52737	0.126669	6.21164	0.838888	5.77764	3.59719	26.4326	19.3876	15.0055	1.2007
1339	ENSG00000079931	monooxygenase DBH like 1	MOXD1	protein-coding	0.216558	0.999403	3669.67	1.23129	0.175879	0.860389	2083.56	3691.11	4222.49	2629.54	5663.39	8.48209	431.408	10627.4
1340	ENSG00000079950	syntaxin 7	STX7	protein-coding	-0.051521	0.999403	5016.44	0.223175	-0.230855	0.817427	5544.33	4904.14	4937.95	4214.11	5092.1	4153.8	4609.19	6675.89
1341	ENSG00000079974	RAB, member of RAS oncogene family like 2B	RABL2B	protein-coding	-0.393228	0.987725	1394.3	0.348106	-1.12962	0.258636	1554.68	1483.99	1876.77	1007.21	959.246	899.102	1252.96	2120.43
1342	ENSG00000079999	kelch like ECH associated protein 1	KEAP1	protein-coding	0.292789	0.958228	2420.66	0.152161	1.9242	0.054329	2270.8	2052.76	2043.36	3030.63	2379.78	2613.7	2618.46	2355.77
1343	ENSG00000080031	protein tyrosine phosphatase receptor type H	PTPRH	protein-coding	-1.18423	0.999403	2.72997	1.72926	-0.684818	0.493459	2.66213	10.0667	0	3.59719	4.26332	0	1.25046	0
1344	ENSG00000080166	dopachrome tautomerase	DCT	protein-coding	1.01135	0.999403	9.17005	1.39922	0.722797	0.469804	3.54951	8.38888	4.8147	0	6.8213	44.8339	3.75137	1.2007
1345	ENSG00000080189	solute carrier family 35 member C2	SLC35C2	protein-coding	-0.480375	0.911202	2275.63	0.191873	-2.50361	0.0122934	3160.84	2634.11	2500.75	2256.34	1998.64	1555.86	2094.52	2003.97
1346	ENSG00000080200	crystallin beta-gamma domain containing 3	CRYBG3	protein-coding	1.72285	0.93709	542.913	0.780343	2.20781	0.0272573	120.683	99.8277	447.767	1479.34	551.673	105.42	495.181	1043.41
1347	ENSG00000080224	EPH receptor A6	EPHA6	protein-coding	5.36371	0.975544	4.24589	3.32499	1.61315	0.106712	0	0	0	0	0	32.7166	1.25046	0
1348	ENSG00000080293	secretin receptor	SCTR	protein-coding	-1.81019	0.984118	2.63618	1.41161	-1.28236	0.199715	1.77475	7.54999	4.8147	0	0.852663	4.84691	1.25046	0
1349	ENSG00000080298	regulatory factor X3	RFX3	protein-coding	-0.207771	0.999403	1342.49	0.30998	-0.670272	0.502685	1782.74	1261.69	1351	775.194	1292.64	1111.15	1429.27	1736.21
1350	ENSG00000080345	replication timing regulatory factor 1	RIF1	protein-coding	0.0419246	0.999403	7199.2	0.226122	0.185407	0.85291	7058.2	6986.26	7161.38	6647.6	5513.32	9413.91	8204.26	6608.65
1351	ENSG00000080371	RAB21, member RAS oncogene family	RAB21	protein-coding	0.17802	0.999403	5323.89	0.275776	0.645524	0.518588	4823.78	4499.79	5435.79	3670.03	4549.81	7209.78	6339.82	6062.33
1352	ENSG00000080493	solute carrier family 4 member 4	SLC4A4	protein-coding	2.14631	0.967597	142.878	1.17686	1.82376	0.0681878	6.21164	115.767	14.4441	498.211	414.394	43.6222	28.7605	21.6126
1353	ENSG00000080503	SWI/SNF related, matrix associated, actin dependent regulator of chromatin, subfamily a, member 2	SMARCA2	protein-coding	0.216667	0.999403	20414.1	0.560141	0.386808	0.698898	9738.08	15807.2	30064.9	20334.9	11916.8	8745.03	35693.1	31012.9
1354	ENSG00000080511	retinol dehydrogenase 8	RDH8	protein-coding	1.13398	0.999403	1.97768	2.91284	0.389305	0.697051	0	3.35555	0	0	0	1.21173	11.2541	0
1355	ENSG00000080546	sestrin 1	SESN1	protein-coding	0.897472	0.913323	609.879	0.360342	2.49061	0.0127524	422.392	260.894	505.543	464.937	880.801	767.023	566.458	1010.99
1356	ENSG00000080561	midline 2	MID2	protein-coding	0.339621	0.999403	21.8406	1.29648	0.261955	0.793356	16.8602	14.2611	25.0364	28.7775	0	81.1857	5.00183	3.6021
1357	ENSG00000080572	dynein axonemal assembly factor 6	DNAAF6	protein-coding	-1.02922	0.969695	8.02284	0.585645	-1.75741	0.078848	13.3107	12.5833	9.62939	6.29508	7.67397	3.63518	6.25229	4.8028
1358	ENSG00000080573	collagen type V alpha 3 chain	COL5A3	protein-coding	0.508659	0.999403	43.8835	1.25994	0.403716	0.686422	18.6349	0.838888	84.7387	12.5902	86.119	58.1629	88.7825	1.2007
1359	ENSG00000080603	Snf2 related CREBBP activator protein	SRCAP	protein-coding	-0.277451	0.980271	8183.78	0.18351	-1.51191	0.130557	10240.3	9673.22	7651.52	7892.23	7102.68	6436.69	7965.42	8508.15
1360	ENSG00000080608	pumilio RNA binding family member 3	PUM3	protein-coding	0.804663	0.934807	4164.35	0.35686	2.25484	0.0241431	2720.7	2867.32	2929.26	4246.48	2702.94	7981.65	5409.48	4457
1361	ENSG00000080802	CCR4-NOT transcription complex subunit 4	CNOT4	protein-coding	0.328327	0.994155	2377.04	0.326079	1.00689	0.313986	2046.29	2162.65	1939.36	1599.85	2030.19	2502.22	2742.25	3993.53
1362	ENSG00000080815	presenilin 1	PSEN1	protein-coding	0.268156	0.977638	3181.29	0.172524	1.55432	0.120109	3028.62	2697.86	2736.67	2878.65	3698	2973.58	3646.34	3790.61
1363	ENSG00000080819	coproporphyrinogen oxidase	CPOX	protein-coding	0.0752568	0.999403	4007.86	0.345362	0.217907	0.827501	3416.4	2709.61	5508.98	5562.15	4583.06	2999.02	4289.07	2994.54
1364	ENSG00000080822	claudin domain containing 1	CLDND1	protein-coding	-0.663276	0.796458	5961.43	0.199137	-3.33075	0.000866129	9060.12	7210.24	6966.87	4504.58	5710.28	3975.68	5281.94	4981.7
1365	ENSG00000080823	MOK protein kinase	MOK	protein-coding	-0.172554	0.999403	198.683	1.04433	-0.165228	0.868764	94.9494	316.261	230.143	591.737	28.1379	27.8697	276.351	24.014
1366	ENSG00000080824	heat shock protein 90 alpha family class A member 1	HSP90AA1	protein-coding	0.49473	0.988207	99818.5	0.453848	1.09008	0.275678	49756.1	91849.8	96878.5	106765	63016.9	207351	110179	72751.6
1367	ENSG00000080839	RB transcriptional corepressor like 1	RBL1	protein-coding	0.565882	0.955245	1835.5	0.288384	1.96225	0.0497331	1509.43	1426.11	1299.97	2949.69	1896.32	2468.29	1669.36	1464.85
1368	ENSG00000080845	DLG associated protein 4	DLGAP4	protein-coding	0.0117862	0.999403	3177.1	0.435709	0.0270506	0.978419	3174.15	2998.19	3309.62	1996.44	1385.58	4221.66	4935.56	3395.58
1369	ENSG00000080854	immunoglobulin superfamily member 9B	IGSF9B	protein-coding	-2.37318	0.669122	189.968	0.588031	-4.03581	5.4415e-05	204.984	328.844	615.318	31.4754	57.1284	56.9512	163.81	61.2357
1370	ENSG00000080910	complement factor H related 2	CFHR2	protein-coding	-1.72721	0.955916	9.27312	0.881159	-1.96016	0.0499773	11.5359	26.8444	10.5923	4.49649	0	6.05864	6.25229	8.40489
1371	ENSG00000080947	CROCC pseudogene 3	CROCCP3	pseudo	-1.48112	0.765122	185.892	0.424039	-3.49289	0.000477831	275.974	283.544	371.695	92.6276	127.047	42.4104	142.552	151.288
1372	ENSG00000080986	NDC80 kinetochore complex component	NDC80	protein-coding	1.25257	0.596945	1891.01	0.284927	4.39609	1.10218e-05	1264.51	845.599	933.088	2696.09	2025.07	3385.57	1998.23	1979.95
1373	ENSG00000081014	adaptor related protein complex 4 subunit epsilon 1	AP4E1	protein-coding	0.242534	0.985195	1497.82	0.194619	1.2462	0.21269	1211.27	1345.58	1476.19	1911.01	1671.22	1377.73	1655.61	1333.98
1374	ENSG00000081019	round spermatid basic protein 1	RSBN1	protein-coding	0.3326	0.980997	2244.44	0.226754	1.46679	0.142433	2111.07	1826.26	1856.55	1775.21	2532.41	2331.36	2399.63	3123.02
1375	ENSG00000081026	membrane associated guanylate kinase, WW and PDZ domain containing 3	MAGI3	protein-coding	1.02537	0.984349	71.5273	0.80592	1.2723	0.203266	37.2698	13.4222	79.924	69.2459	237.893	65.4333	45.0165	24.014
1376	ENSG00000081041	C-X-C motif chemokine ligand 2	CXCL2	protein-coding	-1.65302	0.994615	3.836	1.67359	-0.987707	0.323296	0	14.2611	5.77764	4.49649	0	0	3.75137	2.4014
1377	ENSG00000081052	collagen type IV alpha 4 chain	COL4A4	protein-coding	-2.14925	0.879174	648.443	0.759289	-2.83062	0.00464584	1833.32	796.105	1142.05	713.143	258.357	145.407	35.0128	264.154
1378	ENSG00000081059	transcription factor 7	TCF7	protein-coding	-0.486088	0.99773	4999.39	0.589785	-0.824178	0.409839	2344.45	7815.08	8103.14	2528.82	1458.91	5159.53	6443.61	6141.58
1379	ENSG00000081087	osteoclastogenesis associated transmembrane protein 1	OSTM1	protein-coding	-0.233204	0.996856	918.829	0.249022	-0.936479	0.349026	932.633	1123.27	985.087	953.255	1114.43	691.896	904.081	645.976
1380	ENSG00000081138	cadherin 7	CDH7	protein-coding	-2.82839	0.376986	28.4763	0.526826	-5.36874	7.92873e-08	46.1436	90.5999	48.147	13.4895	8.52663	4.84691	11.2541	4.8028
1381	ENSG00000081148	interphotoreceptor matrix proteoglycan 2	IMPG2	protein-coding	-0.753631	0.989281	44.6235	0.702108	-1.07338	0.283099	70.9902	56.2055	52.9617	53.9578	74.1817	7.27036	15.0055	26.4154
1382	ENSG00000081154	PEST proteolytic signal containing nuclear protein	PCNP	protein-coding	0.634496	0.65108	6436.98	0.152352	4.16467	3.11804e-05	5261.26	4209.54	4884.99	8269.04	7534.98	7389.11	6597.42	7349.48
1383	ENSG00000081177	exonuclease 3'-5' domain containing 2	EXD2	protein-coding	0.457072	0.974416	682.959	0.270376	1.6905	0.0909316	573.246	574.638	514.21	848.037	902.97	678.567	895.328	476.678
1384	ENSG00000081181	arginase 2	ARG2	protein-coding	0.0609806	0.999403	83.3335	0.558726	0.109142	0.91309	158.841	40.2666	44.2952	107.916	66.5077	95.7264	106.289	46.8273
1385	ENSG00000081189	myocyte enhancer factor 2C	MEF2C	protein-coding	0.482116	0.982016	16379.3	0.357314	1.34928	0.177248	13551.1	13075.7	12746.4	14330.3	19194.3	10446.3	17545.2	30144.8
1386	ENSG00000081237	protein tyrosine phosphatase receptor type C	PTPRC	protein-coding	0.382252	0.999403	10780.6	0.570909	0.66955	0.503145	13955.8	4302.66	8928.38	4181.73	12987.8	7495.74	12579.6	21813.1
1387	ENSG00000081277	plakophilin 1	PKP1	protein-coding	0.135517	0.999403	1.57157	1.93583	0.0700044	0.94419	1.77475	0.838888	1.92588	0	6.8213	1.21173	0	0
1388	ENSG00000081307	ubiquitin like modifier activating enzyme 5	UBA5	protein-coding	0.505598	0.915884	3138.75	0.205722	2.45768	0.013984	2582.27	2337.98	2539.27	3241.97	3669.86	4580.33	2894.81	3263.5
1389	ENSG00000081320	serine/threonine kinase 17b	STK17B	protein-coding	0.671018	0.980431	7020.32	0.445413	1.50651	0.131937	7220.59	2306.94	5844.08	5322.04	8218.82	9587.19	5748.36	11914.5
1390	ENSG00000081377	cell division cycle 14B	CDC14B	protein-coding	-0.964654	0.982016	152.085	0.707623	-1.36323	0.172809	242.254	258.377	155.996	193.349	144.1	168.43	33.7624	20.4119
1391	ENSG00000081386	zinc finger protein 510	ZNF510	protein-coding	0.504309	0.958228	878.657	0.261613	1.92769	0.0538937	794.203	673.627	621.096	673.573	966.067	965.747	1015.37	1319.57
1392	ENSG00000081665	zinc finger protein 506	ZNF506	protein-coding	-0.383294	0.97977	1515.05	0.252154	-1.52008	0.128491	1709.09	1468.05	2144.47	1225.74	1573.16	1163.26	1101.65	1735.01
1393	ENSG00000081692	jumonji domain containing 4	JMJD4	protein-coding	0.0563025	0.999403	848.267	0.174533	0.32259	0.747006	806.626	765.066	911.904	1031.49	758.017	845.786	801.544	865.704
1394	ENSG00000081721	dual specificity phosphatase 12	DUSP12	protein-coding	0.283689	0.974907	848.222	0.171422	1.65492	0.0979416	759.595	782.682	698.131	1041.39	819.409	888.196	787.789	1008.59
1395	ENSG00000081760	acetoacetyl-CoA synthetase	AACS	protein-coding	0.219712	0.997459	2669.21	0.247113	0.889116	0.373941	2425.2	2544.35	2291.8	2789.62	3284.46	1801.84	3178.66	3037.77
1396	ENSG00000081791	DAP3 binding cell death enhancer 1	DELE1	protein-coding	0.0824243	0.999403	2785.73	0.195946	0.420648	0.674012	2737.56	2983.09	2340.91	2852.57	3419.18	2594.31	2342.11	3016.16
1397	ENSG00000081800	solute carrier family 13 member 1	SLC13A1	protein-coding	1.12965	0.994455	13.7091	1.13987	0.991042	0.321665	6.21164	12.5833	4.8147	0	44.3385	6.05864	21.2578	14.4084
1398	ENSG00000081803	calcium dependent secretion activator 2	CADPS2	protein-coding	4.74469	0.655272	273.37	1.14431	4.14634	3.37834e-05	19.5223	23.4889	4.8147	476.627	1295.2	324.743	13.755	28.8168
1399	ENSG00000081853	protocadherin gamma subfamily A, 2	PCDHGA2	protein-coding	-1.49045	0.992988	9.1083	1.44325	-1.0327	0.301743	0	22.65	23.1105	5.39578	5.96864	14.5407	0	1.2007
1400	ENSG00000081870	heat shock protein family B (small) member 11	HSPB11	protein-coding	0.242531	0.990022	1303.61	0.227422	1.06643	0.286228	1197.07	1149.28	1163.23	1733.84	1213.34	1643.1	1259.21	1069.82
1401	ENSG00000081913	PH domain and leucine rich repeat protein phosphatase 1	PHLPP1	protein-coding	-0.499461	0.999403	1257.36	0.706398	-0.707054	0.479533	1284.03	1453.79	1878.69	857.03	1556.96	95.7264	1130.41	1802.25
1402	ENSG00000081923	ATPase phospholipid transporting 8B1	ATP8B1	protein-coding	0.43546	0.999403	103.158	1.04478	0.416795	0.676829	217.407	27.6833	8.66646	169.068	216.576	23.0228	18.7569	144.084
1403	ENSG00000082014	SWI/SNF related, matrix associated, actin dependent regulator of chromatin, subfamily d, member 3	SMARCD3	protein-coding	-1.17038	0.980997	7.85944	0.820494	-1.42643	0.153744	7.98639	13.4222	14.4441	4.49649	1.70533	1.21173	10.0037	9.60559
1404	ENSG00000082068	WD repeat domain 70	WDR70	protein-coding	0.767063	0.879988	1442.56	0.276551	2.77368	0.00554262	740.96	1001.63	1265.3	1391.21	1334.42	2150.82	1810.66	1845.47
1405	ENSG00000082074	FYN binding protein 1	FYB1	protein-coding	-2.41529	0.817702	883.119	0.751269	-3.21494	0.00130472	269.763	1667.71	3445.4	404.684	127.047	229.016	251.342	669.99
1406	ENSG00000082126	membrane palmitoylated protein 4	MPP4	protein-coding	-1.49901	0.975544	20.0724	0.944246	-1.58752	0.112396	42.5941	20.9722	37.5546	11.6909	17.9059	0	26.2596	3.6021
1407	ENSG00000082146	STE20 related adaptor beta	STRADB	protein-coding	0.931974	0.841775	866.595	0.303973	3.06598	0.00216957	383.347	494.944	780.944	1300.38	1094.82	872.444	862.816	1143.07
1408	ENSG00000082153	basic leucine zipper and W2 domains 1	BZW1	protein-coding	0.816098	0.468385	11437.9	0.163402	4.99441	5.90157e-07	7017.38	8078.49	8161.88	16383.4	13004	13691.3	12398.3	12768.2
1409	ENSG00000082196	C1q and TNF related 3	C1QTNF3	protein-coding	0.140143	0.999403	70.8225	0.416567	0.336423	0.736552	89.6251	62.9166	47.184	60.2529	86.9716	94.5147	36.2633	88.8517
1410	ENSG00000082212	malic enzyme 2	ME2	protein-coding	0.436554	0.971015	7653.29	0.251698	1.73443	0.0828411	5586.04	6258.1	6962.05	8642.24	7187.1	11575.6	8699.44	6315.68
1411	ENSG00000082213	chromosome 5 open reading frame 22	C5orf22	protein-coding	0.258052	0.986944	1993.12	0.216488	1.19199	0.233265	1416.25	1762.5	2148.32	2251.84	1746.25	2282.89	2382.12	1954.74
1412	ENSG00000082258	cyclin T2	CCNT2	protein-coding	-0.308373	0.930879	2649.1	0.133179	-2.31548	0.0205868	3017.08	3041.81	2974.52	2255.44	2473.58	2189.59	2528.43	2712.38
1413	ENSG00000082269	family with sequence similarity 135 member A	FAM135A	protein-coding	-0.0700394	0.999403	1182.52	0.146283	-0.478793	0.632086	1196.18	1310.34	1149.75	1183.47	1239.77	1265.04	1025.38	1090.23
1414	ENSG00000082293	collagen type XIX alpha 1 chain	COL19A1	protein-coding	-0.282688	0.999403	2130.33	0.558989	-0.505713	0.613058	3615.17	1995.71	1580.18	2192.49	3189.81	2544.63	540.198	1384.41
1415	ENSG00000082397	erythrocyte membrane protein band 4.1 like 3	EPB41L3	protein-coding	-1.25124	0.994356	108.247	1.251	-1.0002	0.317216	130.444	359.044	20.2217	32.3747	287.347	2.42345	12.5046	21.6126
1416	ENSG00000082438	cordon-bleu WH2 repeat protein like 1	COBLL1	protein-coding	0.152794	0.999403	14.978	0.81912	0.186534	0.852026	15.0854	17.6166	9.62939	21.5831	37.5172	3.63518	8.75321	6.0035
1417	ENSG00000082458	discs large MAGUK scaffold protein 3	DLG3	protein-coding	1.04292	0.974681	586.639	0.627213	1.66278	0.0963563	354.951	596.449	106.886	581.845	920.023	1349.86	307.613	475.477
1418	ENSG00000082482	potassium two pore domain channel subfamily K member 2	KCNK2	protein-coding	3.94836	0.980997	1.57963	2.70595	1.45914	0.144527	0	0	0	0	7.67397	1.21173	3.75137	0
1419	ENSG00000082512	TNF receptor associated factor 5	TRAF5	protein-coding	-0.46102	0.971497	3191.87	0.268077	-1.71973	0.085482	3810.4	2979.73	4759.81	2016.22	2939.98	2573.71	2869.8	3585.29
1420	ENSG00000082515	mitochondrial ribosomal protein L22	MRPL22	protein-coding	0.909699	0.712506	1365.17	0.241136	3.77256	0.000161582	819.049	920.26	904.2	1774.31	1365.97	2241.7	1594.33	1301.56
1421	ENSG00000082516	gem nuclear organelle associated protein 5	GEMIN5	protein-coding	0.651861	0.930879	2970.57	0.281138	2.31865	0.0204139	2217.56	2197.05	2152.17	3457.8	2354.2	5048.06	3420	2917.7
1422	ENSG00000082556	opioid receptor kappa 1	OPRK1	protein-coding	-1.38265	0.99539	7.24122	1.42842	-0.967958	0.333065	0	20.1333	15.407	7.19438	10.232	1.21173	3.75137	0
1423	ENSG00000082641	nuclear factor, erythroid 2 like 1	NFE2L1	protein-coding	0.405669	0.967301	11795.3	0.220049	1.84354	0.0652502	12381.6	7691.76	9342.44	11276.3	11747.1	13882.8	14347.8	13692.8
1424	ENSG00000082684	semaphorin 5B	SEMA5B	protein-coding	-1.88447	0.80956	33.6698	0.5798	-3.25021	0.00115319	57.6795	56.2055	72.2205	8.99297	34.9592	14.5407	18.7569	6.0035
1425	ENSG00000082701	glycogen synthase kinase 3 beta	GSK3B	protein-coding	0.450298	0.883127	5162.48	0.165492	2.72097	0.00650915	4454.63	3923.48	4223.45	4584.62	5863.76	6250.09	5944.68	6055.13
1426	ENSG00000082781	integrin subunit beta 5	ITGB5	protein-coding	0.232239	0.999403	813.864	1.88449	0.123237	0.90192	15.9728	1416.04	769.389	3952.41	277.115	4.84691	47.5174	27.6161
1427	ENSG00000082805	ELKS/RAB6-interacting/CAST family member 1	ERC1	protein-coding	1.00746	0.975456	722.696	0.613551	1.64202	0.100585	827.036	179.522	322.585	1632.22	977.152	730.671	315.115	797.264
1428	ENSG00000082898	exportin 1	XPO1	protein-coding	0.528983	0.891228	18324.6	0.198105	2.67021	0.00758027	13581.3	15209.9	14264	23022.9	18888.2	24585.9	21046.5	15998.1
1429	ENSG00000082996	ring finger protein 13	RNF13	protein-coding	0.593396	0.879668	1568.91	0.213224	2.78297	0.00538635	1323.08	984.016	1264.34	1671.79	1938.96	2221.1	1533.06	1614.94
1430	ENSG00000083067	transient receptor potential cation channel subfamily M member 3	TRPM3	protein-coding	-0.922797	0.85141	77.9783	0.307474	-3.00122	0.00268897	116.246	104.022	111.701	44.0656	72.4764	47.2574	80.0293	48.028
1431	ENSG00000083093	partner and localizer of BRCA2	PALB2	protein-coding	0.288849	0.974681	1543.81	0.174231	1.65785	0.097347	1361.24	1330.48	1375.08	1576.47	1310.54	1793.36	1841.92	1761.43
1432	ENSG00000083097	DOP1 leucine zipper like protein A	DOP1A	protein-coding	-0.234883	0.999403	2007.62	0.315958	-0.743397	0.457241	2403.9	2332.95	1910.47	1615.14	2492.33	1137.81	1708.13	2460.23
1433	ENSG00000083099	LYR motif containing 2	LYRM2	protein-coding	0.552596	0.669122	2092.4	0.13711	4.03032	5.57014e-05	1680.69	1530.13	1649.52	2726.67	2265.53	2225.94	2283.34	2377.38
1434	ENSG00000083123	branched chain keto acid dehydrogenase E1 subunit beta	BCKDHB	protein-coding	0.830224	0.674684	1408.06	0.20819	3.98782	6.66837e-05	828.81	898.449	1115.08	1759.92	1484.49	2086.59	1613.09	1478.06
1435	ENSG00000083168	lysine acetyltransferase 6A	KAT6A	protein-coding	0.19832	0.987725	5595.24	0.173252	1.1447	0.252335	4957.78	5498.07	4912.92	4854.41	5317.21	6325.22	6688.7	6207.61
1436	ENSG00000083223	terminal uridylyl transferase 7	TUT7	protein-coding	0.236489	0.997459	5266.82	0.262202	0.901936	0.367091	5464.47	4376.48	4376.56	4196.12	6305.44	4449.46	5484.51	7481.56
1437	ENSG00000083290	unc-51 like autophagy activating kinase 2	ULK2	protein-coding	-0.529995	0.996856	755.049	0.568417	-0.932405	0.351127	488.945	595.61	1719.81	1031.49	659.109	241.134	792.791	511.498
1438	ENSG00000083307	grainyhead like transcription factor 2	GRHL2	protein-coding	-2.90225	0.805552	6.46693	0.886072	-3.27542	0.00105506	6.21164	15.9389	20.2217	3.59719	0.852663	1.21173	2.50092	1.2007
1439	ENSG00000083312	transportin 1	TNPO1	protein-coding	0.741526	0.646264	9220.34	0.177135	4.18622	2.83635e-05	6196.55	6156.6	7127.68	13304.2	10405	10081.6	11041.5	9449.5
1440	ENSG00000083444	procollagen-lysine,2-oxoglutarate 5-dioxygenase 1	PLOD1	protein-coding	0.349903	0.975456	3461.41	0.215064	1.62697	0.103743	3222.95	2848.86	2792.52	4349	4090.22	4139.26	2716	3532.46
1441	ENSG00000083457	integrin subunit alpha E	ITGAE	protein-coding	0.286314	0.999403	257.113	0.432045	0.662694	0.507527	319.456	223.983	134.812	278.782	290.758	201.147	161.309	446.66
1442	ENSG00000083520	DIS3 homolog, exosome endoribonuclease and 3'-5' exoribonuclease	DIS3	protein-coding	0.448932	0.927565	6791.31	0.190669	2.3545	0.0185474	5160.99	5441.87	5985.63	7252.83	5865.47	7484.84	8511.87	8627.02
1443	ENSG00000083535	progesterone immunomodulatory binding factor 1	PIBF1	protein-coding	0.855555	0.892582	1251.19	0.321593	2.66037	0.00780548	843.896	777.649	870.497	1130.42	961.804	2239.27	1733.14	1452.85
1444	ENSG00000083544	tudor domain containing 3	TDRD3	protein-coding	0.492416	0.954876	1596.08	0.250418	1.96637	0.0492554	1193.52	1384.17	1239.3	1428.98	1562.08	1598.27	1815.67	2546.68
1445	ENSG00000083635	nuclear FMR1 interacting protein 1	NUFIP1	protein-coding	0.307836	0.989281	983.874	0.284686	1.08132	0.279556	735.636	925.293	908.052	982.032	707.71	1491.64	1151.67	968.964
1446	ENSG00000083642	PDS5 cohesin associated factor B	PDS5B	protein-coding	0.497107	0.87623	6125.79	0.174822	2.8435	0.00446204	4740.37	5258.99	4618.26	6281.59	5806.64	8208.24	6870.02	7222.21
1447	ENSG00000083720	3-oxoacid CoA-transferase 1	OXCT1	protein-coding	1.25584	0.46929	6139.35	0.251703	4.98936	6.05797e-07	3538.86	3324.51	2998.59	8058.6	6689.99	10840.1	7850.38	5813.79
1448	ENSG00000083750	Ras related GTP binding B	RRAGB	protein-coding	-0.358584	0.987725	646.131	0.325452	-1.1018	0.270547	741.847	722.282	782.87	431.663	549.968	388.964	909.083	642.374
1449	ENSG00000083799	CYLD lysine 63 deubiquitinase	CYLD	protein-coding	0.0324689	0.999403	9293.18	0.289559	0.112132	0.910718	9014.86	8738.7	9734.36	7707.87	7637.3	6728.72	12430.8	12352.8
1450	ENSG00000083807	solute carrier family 27 member 5	SLC27A5	protein-coding	-0.754221	0.923249	562.411	0.315333	-2.39182	0.0167649	632.7	885.866	744.352	356.122	509.892	590.111	507.686	272.559
1451	ENSG00000083812	zinc finger protein 324	ZNF324	protein-coding	0.00923917	0.999403	648.036	0.21313	0.0433499	0.965423	700.141	626.649	609.541	677.171	632.676	476.209	680.249	781.655
1452	ENSG00000083814	zinc finger protein 671	ZNF671	protein-coding	0.408058	0.980997	577.736	0.292744	1.39391	0.163345	503.143	447.127	489.173	510.801	839.02	421.681	606.472	804.468
1453	ENSG00000083817	zinc finger protein 416	ZNF416	protein-coding	0.482881	0.974321	307.409	0.284942	1.69466	0.0901394	317.681	187.911	233.031	299.466	356.413	252.039	418.904	393.829
1454	ENSG00000083828	zinc finger protein 586	ZNF586	protein-coding	0.0961391	0.999403	1105.17	0.201688	0.476671	0.633596	1041.78	1062.87	1073.68	893.901	1226.13	1089.34	1041.63	1412.02
1455	ENSG00000083838	zinc finger protein 446	ZNF446	protein-coding	-0.152272	0.994155	387.259	0.150454	-1.01209	0.311497	386.896	421.961	431.397	375.906	408.426	339.284	346.377	387.826
1456	ENSG00000083844	zinc finger protein 264	ZNF264	protein-coding	-0.374407	0.978314	1775.35	0.242661	-1.54292	0.12285	2435.85	1780.12	1998.1	1191.57	2090.73	1527.99	1574.33	1604.13
1457	ENSG00000083845	ribosomal protein S5	RPS5	protein-coding	0.688764	0.712465	33000.4	0.182305	3.77808	0.000158044	20191.4	25024	26398	39327.2	35079.4	34815.3	37183.6	45984.4
1458	ENSG00000083896	YTH domain containing 1	YTHDC1	protein-coding	0.359716	0.94137	5905.5	0.166144	2.16509	0.0303806	5232.86	4998.93	4819.51	5454.24	5769.97	7351.55	6573.66	7043.3
1459	ENSG00000083937	charged multivesicular body protein 2B	CHMP2B	protein-coding	0.787171	0.659821	2102.27	0.190993	4.12147	3.76468e-05	1405.61	1317.05	1615.81	2254.54	2122.28	2400.43	3026.11	2676.36
1460	ENSG00000084070	small ArfGAP2	SMAP2	protein-coding	0.574195	0.899852	11959.4	0.222385	2.58199	0.00982329	9049.47	8086.04	10345.8	9928.24	12881.2	14105.7	16130.9	15148
1461	ENSG00000084072	peptidylprolyl isomerase E	PPIE	protein-coding	0.56046	0.882708	2386.45	0.205169	2.7317	0.00630075	1432.23	2196.21	1893.14	3018.94	2986.03	2550.69	2540.93	2473.44
1462	ENSG00000084073	zinc metallopeptidase STE24	ZMPSTE24	protein-coding	0.516813	0.92698	1857.49	0.218828	2.36173	0.0181898	1292.02	1547.75	1551.3	2758.14	2075.38	1841.83	2064.51	1729.01
1463	ENSG00000084090	StAR related lipid transfer domain containing 7	STARD7	protein-coding	0.517344	0.627012	10229.9	0.121213	4.26805	1.97193e-05	7906.53	8307.51	7958.69	11442.7	10901.3	12660.1	10603.9	12058.6
1464	ENSG00000084092	nitric oxide associated 1	NOA1	protein-coding	0.452054	0.928007	2762.45	0.192235	2.35157	0.0186946	2324.93	2111.48	2300.46	2598.97	2614.26	3042.65	3376.24	3730.57
1465	ENSG00000084093	RE1 silencing transcription factor	REST	protein-coding	0.199351	0.991157	3016.77	0.189914	1.04969	0.293861	3034.83	2603.91	2644.23	2446.99	3666.45	3251.06	3361.23	3125.42
1466	ENSG00000084110	histidine ammonia-lyase	HAL	protein-coding	-2.02955	0.952441	7.19201	1.00542	-2.0186	0.0435288	19.5223	18.4555	2.88882	1.79859	5.11598	0	3.75137	6.0035
1467	ENSG00000084112	slingshot protein phosphatase 1	SSH1	protein-coding	-0.0745618	0.999403	6274.03	0.19543	-0.381527	0.702812	6195.67	6191.83	7046.79	5810.36	6898.9	4702.71	7036.33	6309.67
1468	ENSG00000084207	glutathione S-transferase pi 1	GSTP1	protein-coding	0.368873	0.97977	19401.6	0.242293	1.52243	0.127902	12097.6	17922	19219.3	23588.6	19045.9	17367.7	20583.8	25387.6
1469	ENSG00000084234	amyloid beta precursor like protein 2	APLP2	protein-coding	0.731881	0.987725	1524.82	0.628114	1.1652	0.243936	1105.67	744.932	1386.63	1138.51	598.569	1641.89	1062.89	4519.43
1470	ENSG00000084444	family with sequence similarity 234 member B	FAM234B	protein-coding	-0.734947	0.943074	212.931	0.34218	-2.14784	0.0317266	311.469	296.966	243.624	167.269	266.884	144.196	102.538	170.499
1471	ENSG00000084453	solute carrier organic anion transporter family member 1A2	SLCO1A2	protein-coding	-5.22149	0.012201	47.3307	0.597928	-8.73264	2.48786e-18	115.359	123.317	123.256	4.49649	0	1.21173	5.00183	6.0035
1472	ENSG00000084463	WW domain binding protein 11	WBP11	protein-coding	0.514149	0.93709	8370.86	0.231692	2.21911	0.0264792	6137.1	6703.55	6969.76	8556.81	6689.14	11506.6	10905.2	9498.73
1473	ENSG00000084623	eukaryotic translation initiation factor 3 subunit I	EIF3I	protein-coding	0.574575	0.787756	9312.53	0.169375	3.39232	0.000693033	6006.66	7497.98	7891.29	12212.5	10145.8	10884.9	9994.91	9866.15
1474	ENSG00000084636	collagen type XVI alpha 1 chain	COL16A1	protein-coding	2.25381	0.906735	230.583	0.887577	2.53928	0.011108	71.8775	109.055	25.0364	224.824	21.3166	220.534	305.112	866.905
1475	ENSG00000084652	taxilin alpha	TXLNA	protein-coding	0.506639	0.632874	7374.59	0.119482	4.2403	2.23221e-05	6319.01	5535.82	5663.05	8918.33	8265.72	7941.66	8499.36	7853.77
1476	ENSG00000084676	nuclear receptor coactivator 1	NCOA1	protein-coding	0.254577	0.999403	3661.03	0.700674	0.363332	0.716357	3448.35	4531.67	1820.92	4000.07	4496.94	387.753	4204.04	6398.53
1477	ENSG00000084693	AGBL carboxypeptidase 5	AGBL5	protein-coding	-0.0297908	0.999403	1566.69	0.220067	-0.135372	0.892318	1301.78	1786.83	1671.66	1695.17	1159.62	1735.19	1664.36	1518.88
1478	ENSG00000084710	EFR3 homolog B	EFR3B	protein-coding	-0.971703	0.99773	1102.7	1.16083	-0.837078	0.402549	662.871	2760.78	1345.23	1352.54	707.71	4.84691	1881.94	105.662
1479	ENSG00000084731	kinesin family member 3C	KIF3C	protein-coding	0.0799287	0.999403	133.37	0.360551	0.221685	0.824559	147.305	110.733	128.071	169.068	79.2977	101.785	193.821	136.88
1480	ENSG00000084733	RAB10, member RAS oncogene family	RAB10	protein-coding	0.48276	0.906034	6120.78	0.189804	2.54346	0.0109759	4894.77	5137.35	4676.03	6204.25	6100.8	8850.45	6381.09	6721.51
1481	ENSG00000084754	hydroxyacyl-CoA dehydrogenase trifunctional multienzyme complex subunit alpha	HADHA	protein-coding	1.02198	0.569586	16458.5	0.226005	4.52193	6.12781e-06	10243.9	10171.5	9614.95	21985.1	20840.8	14447.4	25516.9	18847.4
1482	ENSG00000084764	microtubule associated protein RP/EB family member 3	MAPRE3	protein-coding	-0.390101	0.994615	161.035	0.394502	-0.988845	0.322739	165.94	198.816	202.217	181.658	92.0876	90.8795	122.545	234.136
1483	ENSG00000084774	carbamoyl-phosphate synthetase 2, aspartate transcarbamylase, and dihydroorotase	CAD	protein-coding	0.312995	0.997459	7956.74	0.35039	0.893276	0.371709	4900.1	8900.6	6930.28	12270.9	5936.24	10795.3	7412.72	6507.79
1484	ENSG00000085063	CD59 molecule (CD59 blood group)	CD59	protein-coding	0.353118	0.991786	6268.18	0.338006	1.04471	0.296157	4604.6	4747.27	6675.1	6876.92	7569.94	5915.65	9856.11	3899.87
1485	ENSG00000085117	CD82 molecule	CD82	protein-coding	0.145602	0.999403	10080.2	0.196348	0.741554	0.458358	9156.84	8310.02	10890.8	8963.29	8950.4	11140.6	11029	12200.3
1486	ENSG00000085185	BCL6 corepressor like 1	BCORL1	protein-coding	-0.0111569	0.999403	745.889	0.390284	-0.0285866	0.977194	1001.85	677.821	568.134	463.138	526.093	1205.67	832.805	691.603
1487	ENSG00000085224	ATRX chromatin remodeler	ATRX	protein-coding	0.367982	0.977638	10363.3	0.237351	1.55037	0.121052	9355.62	7978.66	8977.48	8066.69	13553.1	9968.88	11432.9	13572.7
1488	ENSG00000085231	adenylate kinase 6	AK6	protein-coding	1.33981	0.222564	1342.53	0.216647	6.18431	6.23766e-10	776.455	640.071	641.318	1777.91	1524.56	2202.92	1779.4	1397.61
1489	ENSG00000085265	ficolin 1	FCN1	protein-coding	-1.3307	0.966906	32.2201	0.71818	-1.85287	0.0639007	26.6213	84.7277	44.2952	35.9719	36.6645	7.27036	15.0055	7.2042
1490	ENSG00000085274	myoneurin	MYNN	protein-coding	0.191701	0.997459	1330.3	0.215034	0.891495	0.372664	1158.03	1205.48	1300.93	1097.14	1194.58	1760.64	1465.54	1460.05
1491	ENSG00000085276	MDS1 and EVI1 complex locus	MECOM	protein-coding	0.181498	0.999403	2.63331	1.39075	0.130504	0.896168	3.54951	0	3.85176	3.59719	5.11598	0	3.75137	1.2007
1492	ENSG00000085365	secretory carrier membrane protein 1	SCAMP1	protein-coding	0.230764	0.999351	1407.81	0.296817	0.777463	0.436886	1557.35	1237.36	1015.9	1659.2	1692.54	1863.64	1287.97	948.552
1493	ENSG00000085377	prolyl endopeptidase	PREP	protein-coding	0.554394	0.884601	2320.88	0.204334	2.71318	0.00666416	1675.37	2039.34	1670.7	2640.34	2717.44	3298.32	2325.85	2199.68
1494	ENSG00000085382	HECT domain and ankyrin repeat containing E3 ubiquitin protein ligase 1	HACE1	protein-coding	-0.453565	0.915884	682.281	0.18334	-2.47391	0.0133644	858.094	823.788	780.944	558.463	746.08	574.359	600.22	516.301
1495	ENSG00000085415	SEH1 like nucleoporin	SEH1L	protein-coding	0.103726	0.999403	3320.01	0.232013	0.447069	0.654825	3072.1	3328.71	3115.11	3300.42	2685.04	4591.23	3602.57	2864.87
1496	ENSG00000085433	WD repeat domain 47	WDR47	protein-coding	0.1556	0.999403	749.291	0.240325	0.647456	0.517337	565.259	630.844	902.274	764.402	661.667	719.766	952.849	797.264
1497	ENSG00000085449	WD repeat and FYVE domain containing 1	WDFY1	protein-coding	-0.743928	0.975544	7105.24	0.460813	-1.61438	0.106444	10888.1	7874.64	9726.65	4289.65	5210.62	4416.75	2884.81	11550.7
1498	ENSG00000085465	oviductal glycoprotein 1	OVGP1	protein-coding	-1.25349	0.798598	65.7716	0.378343	-3.3131	0.000922681	107.373	110.733	91.4793	44.0656	42.6332	19.3876	61.2725	49.2287
1499	ENSG00000085491	solute carrier family 25 member 24	SLC25A24	protein-coding	-1.58471	0.944641	341.188	0.744434	-2.12875	0.033275	346.077	614.905	794.425	282.379	451.059	140.56	41.2651	58.8343
1500	ENSG00000085511	mitogen-activated protein kinase kinase kinase 4	MAP3K4	protein-coding	0.259124	0.989835	2989.4	0.242584	1.06818	0.285439	3321.45	2778.4	1886.4	3197.9	3744.9	3150.49	3114.89	2720.78
1501	ENSG00000085514	paired immunoglobin like type 2 receptor alpha	PILRA	protein-coding	1.04608	0.952441	771.894	0.518468	2.01763	0.0436298	597.205	425.316	367.843	1386.72	726.469	1578.88	303.861	788.859
1502	ENSG00000085552	immunoglobulin superfamily member 9	IGSF9	protein-coding	1.14355	0.999403	1.57891	1.58463	0.721648	0.470511	2.66213	0	0	0.899297	1.70533	1.21173	3.75137	2.4014
1503	ENSG00000085563	ATP binding cassette subfamily B member 1	ABCB1	protein-coding	1.67627	0.957532	91.3447	0.861928	1.94479	0.0518006	70.9902	17.6166	26.9623	182.557	144.1	13.329	36.2633	238.939
1504	ENSG00000085644	zinc finger protein 213	ZNF213	protein-coding	-0.106789	0.999403	556.532	0.24601	-0.434085	0.664227	503.143	576.316	667.317	464.937	445.943	529.525	742.772	522.304
1505	ENSG00000085662	aldo-keto reductase family 1 member B	AKR1B1	protein-coding	0.492215	0.977638	2581.76	0.317885	1.54841	0.121525	1997.49	2097.22	2081.88	4087.3	3654.51	1760.64	2548.43	2426.61
1506	ENSG00000085719	copine 3	CPNE3	protein-coding	0.692978	0.656798	5515.5	0.167318	4.14169	3.44755e-05	3877.84	3374.01	4692.4	6201.55	6753.94	6034.4	6945.04	6244.84
1507	ENSG00000085721	RRN3 homolog, RNA polymerase I transcription factor	RRN3	protein-coding	0.0271497	0.999403	3170.65	0.175315	0.154862	0.87693	2884.86	3261.6	3252.81	3109.77	2601.47	3394.05	3737.62	3123.02
1508	ENSG00000085733	cortactin	CTTN	protein-coding	0.338479	0.999403	2327.83	0.544858	0.621224	0.534453	1497.01	1564.53	2931.19	1437.98	1093.11	2155.66	5324.45	2618.72
1509	ENSG00000085741	Wnt family member 11	WNT11	protein-coding	-1.41757	0.975544	55.4725	0.882962	-1.60547	0.108389	88.7377	141.772	43.3323	96.2248	44.3385	12.1173	11.2541	6.0035
1510	ENSG00000085760	mitochondrial translational initiation factor 2	MTIF2	protein-coding	0.705527	0.817085	3437.7	0.218759	3.22513	0.00125915	2001.92	2917.65	2476.68	3509.06	3304.07	4477.33	4600.44	4214.45
1511	ENSG00000085788	DDHD domain containing 2	DDHD2	protein-coding	-0.359506	0.975544	3194.09	0.225232	-1.59616	0.110454	3157.29	3685.23	4271.6	2802.21	2676.51	2755.47	3811.4	2392.99
1512	ENSG00000085831	tetratricopeptide repeat domain 39A	TTC39A	protein-coding	-0.179445	0.999403	103.429	0.905153	-0.198248	0.842851	86.963	64.5944	182.959	53.9578	11.9373	102.997	297.609	26.4154
1513	ENSG00000085832	epidermal growth factor receptor pathway substrate 15	EPS15	protein-coding	0.189315	0.997459	10530.5	0.213945	0.884879	0.376222	8872	9899.72	10273.6	9228.59	10002.6	9714.42	14396.5	11856.9
1514	ENSG00000085840	origin recognition complex subunit 1	ORC1	protein-coding	1.58798	0.752301	1457.75	0.445755	3.56245	0.000367415	827.923	603.999	508.432	3163.73	1568.9	2750.62	1124.16	1114.25
1515	ENSG00000085871	microsomal glutathione S-transferase 2	MGST2	protein-coding	1.03889	0.792845	474.718	0.309275	3.35912	0.00078192	284.848	342.266	231.105	447.85	735.848	473.785	475.174	806.87
1516	ENSG00000085872	calcium homeostasis endoplasmic reticulum protein	CHERP	protein-coding	-0.258102	0.983204	4864.16	0.195563	-1.31979	0.186906	5153.89	5826.08	5275.95	4796.85	3379.1	5241.93	4679.21	4560.26
1517	ENSG00000085978	autophagy related 16 like 1	ATG16L1	protein-coding	-0.453429	0.882144	1064.11	0.164846	-2.75061	0.00594835	1041.78	1421.92	1376.04	920.88	979.71	908.795	941.595	922.137
1518	ENSG00000085982	ubiquitin specific peptidase 40	USP40	protein-coding	0.508833	0.965106	1648.56	0.272004	1.87068	0.0613891	1083.49	1386.68	1442.48	2282.42	2428.38	1411.66	1578.08	1575.32
1519	ENSG00000085998	protein O-linked mannose N-acetylglucosaminyltransferase 1 (beta 1,2-)	POMGNT1	protein-coding	-0.212046	0.994827	1703.72	0.216574	-0.979095	0.327533	1470.38	2082.96	2035.65	1902.91	1556.11	1349.86	1769.4	1462.45
1520	ENSG00000085999	RAD54 like	RAD54L	protein-coding	1.11467	0.80717	1417.98	0.341333	3.26565	0.00109213	852.769	752.482	856.053	2298.6	1443.56	2629.45	1395.51	1115.45
1521	ENSG00000086015	microtubule associated serine/threonine kinase 2	MAST2	protein-coding	0.394753	0.980997	2046.96	0.271088	1.45618	0.145342	1473.05	1739.01	1919.14	2248.24	1828.11	2452.54	3088.63	1626.95
1522	ENSG00000086061	DnaJ heat shock protein family (Hsp40) member A1	DNAJA1	protein-coding	0.911757	0.841775	13228.4	0.297728	3.06238	0.00219585	7398.06	8573.43	9617.84	16283.6	9708.42	22097.1	17482.7	14666.5
1523	ENSG00000086062	beta-1,4-galactosyltransferase 1	B4GALT1	protein-coding	0.0425394	0.999403	11984.2	0.335261	0.126884	0.899032	11484.4	13694	10114.7	13078.5	16595.4	7294.6	8734.45	14877.9
1524	ENSG00000086065	charged multivesicular body protein 5	CHMP5	protein-coding	0.577645	0.918572	4557.34	0.237454	2.43266	0.0149885	3599.2	3252.37	3602.36	3916.44	4655.54	4743.91	6907.53	5781.37
1525	ENSG00000086102	nuclear transcription factor, X-box binding 1	NFX1	protein-coding	0.387699	0.952441	5413.06	0.19209	2.01832	0.0435582	4929.38	4491.41	4194.56	5144.88	6378.77	4908.71	6152.25	7104.54
1526	ENSG00000086159	aquaporin 6	AQP6	protein-coding	-2.08632	0.949688	35.7885	1.01502	-2.05544	0.0398365	90.5125	59.561	55.8505	0	48.6018	7.27036	12.5046	12.007
1527	ENSG00000086189	DIMT1 rRNA methyltransferase and ribosome maturation factor	DIMT1	protein-coding	0.315182	0.981462	1491.11	0.228168	1.38136	0.167169	1327.52	1190.38	1362.56	1677.19	1113.58	1927.86	1755.64	1574.12
1528	ENSG00000086200	importin 11	IPO11	protein-coding	1.01404	0.786179	1639.82	0.298249	3.39999	0.000673894	936.183	994.921	1073.68	2607.06	1448.67	2720.33	1865.68	1472.06
1529	ENSG00000086200	IPO11-LRRC70 readthrough	IPO11-LRRC70	ncRNA	1.01404	0.786179	1639.82	0.298249	3.39999	0.000673894	936.183	994.921	1073.68	2607.06	1448.67	2720.33	1865.68	1472.06
1530	ENSG00000086205	folate hydrolase 1	FOLH1	protein-coding	2.36361	0.997693	3.4155	2.75204	0.858859	0.390418	0	0	2.88882	20.6838	0	0	3.75137	0
1531	ENSG00000086232	eukaryotic translation initiation factor 2 alpha kinase 1	EIF2AK1	protein-coding	0.648614	0.879668	8862.97	0.232396	2.79099	0.0052547	5862.01	6812.61	6950.5	8010.04	8247.81	10592.9	11548	12879.9
1532	ENSG00000086288	NME/NM23 family member 8	NME8	protein-coding	-0.72515	0.999403	220.546	1.08815	-0.666409	0.50515	47.9184	384.211	446.804	239.213	476.639	4.84691	36.2633	128.475
1533	ENSG00000086289	ependymin related 1	EPDR1	protein-coding	0.805475	0.987725	1331.15	0.734575	1.09652	0.272852	371.811	1275.11	1074.64	2365.15	694.92	3540.67	969.105	357.808
1534	ENSG00000086300	sorting nexin 10	SNX10	protein-coding	0.730396	0.97977	2263.71	0.481621	1.51654	0.129384	1772.09	1239.88	1797.81	2371.45	2296.22	5403.09	2063.26	1165.88
1535	ENSG00000086475	selenophosphate synthetase 1	SEPHS1	protein-coding	1.10232	0.895283	2659.1	0.417754	2.63868	0.00832287	1434.89	1730.63	1481	5206.93	2579.31	4867.51	2006.99	1965.54
1536	ENSG00000086504	mitochondrial ribosomal protein L28	MRPL28	protein-coding	0.485404	0.940541	2705.64	0.223049	2.17622	0.029539	1815.57	2665.99	2011.58	3446.11	2453.11	3297.11	3262.45	2693.17
1537	ENSG00000086506	hemoglobin subunit theta 1	HBQ1	protein-coding	-1.20754	0.996061	3.90904	1.25335	-0.963454	0.33532	7.09902	5.03333	5.77764	0	0	6.05864	2.50092	4.8028
1538	ENSG00000086544	inositol-trisphosphate 3-kinase C	ITPKC	protein-coding	-0.168072	0.999351	587.192	0.218298	-0.76992	0.441348	695.704	675.305	519.987	521.592	546.557	448.339	676.498	613.557
1539	ENSG00000086570	FAT atypical cadherin 2	FAT2	protein-coding	0.487213	0.999403	53.7764	0.671529	0.725527	0.468129	87.8503	15.1	25.9994	46.7634	75.0343	69.0684	88.7825	21.6126
1540	ENSG00000086589	RNA binding motif protein 22	RBM22	protein-coding	0.34087	0.94137	3082.46	0.156946	2.1719	0.0298635	2321.38	2808.6	2796.38	3398.44	2880.3	3395.26	3359.98	3699.35
1541	ENSG00000086598	transmembrane p24 trafficking protein 2	TMED2	protein-coding	0.612867	0.844894	9588.61	0.201246	3.04537	0.00232396	8070.7	6238.81	7306.78	12431.9	13058.5	9073.41	10240	10288.8
1542	ENSG00000086619	endoplasmic reticulum oxidoreductase 1 beta	ERO1B	protein-coding	-0.100765	0.999403	1782.15	0.3635	-0.277208	0.781621	1857.28	1769.21	1955.73	1473.05	2579.31	854.268	2065.76	1702.59
1543	ENSG00000086666	zinc finger AN1-type containing 6	ZFAND6	protein-coding	0.370484	0.975456	2235.09	0.226786	1.63363	0.102337	1872.37	1629.96	2165.65	2037.81	2469.31	3103.23	2598.45	2003.97
1544	ENSG00000086696	hydroxysteroid 17-beta dehydrogenase 2	HSD17B2	protein-coding	-2.80427	0.949688	11.0323	1.36265	-2.05795	0.039595	21.2971	26.0055	24.0735	0	9.37929	0	7.50275	0
1545	ENSG00000086712	taxilin gamma	TXLNG	protein-coding	0.204565	0.99773	2564.02	0.24301	0.841799	0.399901	2190.93	2452.07	2379.42	2310.29	2002.05	3554	3061.12	2562.29
1546	ENSG00000086717	protein phosphatase with EF-hand domain 1	PPEF1	protein-coding	0.685192	0.999403	49.1722	1.0381	0.660041	0.509227	21.2971	14.2611	71.2575	29.6768	5.96864	29.0815	203.825	18.0105
1547	ENSG00000086730	linker for activation of T cells family member 2	LAT2	protein-coding	0.0495461	0.999403	10189.6	0.209726	0.236242	0.813245	9836.58	10955.9	9122.89	10006.5	11001.9	7762.32	12654.6	10175.9
1548	ENSG00000086758	HECT, UBA and WWE domain containing E3 ubiquitin protein ligase 1	HUWE1	protein-coding	0.167148	0.996454	33958.3	0.176169	0.948791	0.342727	31851.5	30837.5	31921.4	37444.9	27259.6	39639.2	37475	35236.9
1549	ENSG00000086827	zw10 kinetochore protein	ZW10	protein-coding	0.754762	0.893052	1202.3	0.284214	2.65561	0.00791649	819.049	853.149	851.239	2072.88	1299.46	1473.46	1304.23	944.95
1550	ENSG00000086848	ALG9 alpha-1,2-mannosyltransferase	ALG9	protein-coding	0.205174	0.987725	1164.07	0.175682	1.16787	0.242858	998.299	1123.27	1066.94	1241.03	1440.15	991.193	1234.2	1217.51
1551	ENSG00000086967	myosin binding protein C2	MYBPC2	protein-coding	0.38865	0.999403	94.2601	0.509214	0.763234	0.445324	72.7649	108.217	55.8505	118.707	76.7397	195.088	46.267	80.4468
1552	ENSG00000086991	NADPH oxidase 4	NOX4	protein-coding	-2.55883	0.934502	11.1081	1.13383	-2.2568	0.0240207	30.1708	20.1333	19.2588	14.3888	0	1.21173	2.50092	1.2007
1553	ENSG00000087008	acyl-CoA oxidase 3, pristanoyl	ACOX3	protein-coding	0.165079	0.999403	898.652	0.28746	0.57427	0.565785	828.81	966.399	711.612	1210.45	1196.29	660.391	822.802	792.461
1554	ENSG00000087053	myotubularin related protein 2	MTMR2	protein-coding	0.558802	0.879668	2664.61	0.200979	2.7804	0.00542919	1738.37	2198.73	2232.09	3140.35	2343.97	3102.02	3488.78	3072.59
1555	ENSG00000087074	protein phosphatase 1 regulatory subunit 15A	PPP1R15A	protein-coding	-0.0284839	0.999403	7060.85	0.472243	-0.0603163	0.951904	8379.5	5617.19	7447.37	5133.19	3387.63	4817.83	13555	8149.15
1556	ENSG00000087076	hydroxysteroid 17-beta dehydrogenase 14	HSD17B14	protein-coding	-0.793861	0.987725	240.824	0.696827	-1.13925	0.254599	173.039	396.794	412.138	87.2318	166.269	69.0684	515.189	106.862
1557	ENSG00000087077	thyroid hormone receptor interactor 6	TRIP6	protein-coding	0.26622	0.987816	1938.34	0.243642	1.09267	0.27454	1826.22	1366.55	1969.21	2392.13	2221.19	1542.53	2374.62	1814.26
1558	ENSG00000087085	acetylcholinesterase (Cartwright blood group)	ACHE	protein-coding	-2.05259	0.741704	521.762	0.568551	-3.61021	0.000305953	601.642	1003.31	1372.19	150.183	154.332	89.6678	440.161	362.611
1559	ENSG00000087086	ferritin light chain	FTL	protein-coding	-0.00692321	0.999403	63696.8	0.305763	-0.0226424	0.981936	55098.1	67515.4	69050.5	68120.9	57736.4	75426.4	80705.8	35921.3
1560	ENSG00000087087	serrate, RNA effector molecule	SRRT	protein-coding	0.380886	0.974321	7672.89	0.225066	1.69233	0.0905826	6234.71	6410.78	6716.5	9446.22	6429.93	9770.16	9647.29	6727.52
1561	ENSG00000087088	BCL2 associated X, apoptosis regulator	BAX	protein-coding	0.442109	0.930967	5301.24	0.192915	2.29173	0.0219211	4684.46	3858.05	4449.74	6215.94	5712.84	4810.56	5495.76	7182.58
1562	ENSG00000087095	nemo like kinase	NLK	protein-coding	0.0819437	0.999403	1367.89	0.214686	0.381692	0.70269	1458.85	1285.18	1214.27	1037.79	1386.43	1630.98	1325.49	1604.13
1563	ENSG00000087111	phosphatidylinositol glycan anchor biosynthesis class S	PIGS	protein-coding	0.0965651	0.999403	3449.67	0.206652	0.467285	0.640296	2839.61	3379.04	3701.54	3697.91	3568.39	2994.18	3046.12	4370.55
1564	ENSG00000087116	ADAM metallopeptidase with thrombospondin type 1 motif 2	ADAMTS2	protein-coding	-1.05005	0.997459	2.04033	1.1683	-0.898783	0.368768	1.77475	2.51666	4.8147	1.79859	1.70533	1.21173	2.50092	0
1565	ENSG00000087152	ataxin 7 like 3	ATXN7L3	protein-coding	0.0674885	0.999403	3210.91	0.207788	0.324795	0.745336	3505.14	3301.02	2546.97	3520.75	3613.59	2611.27	2994.85	3593.69
1566	ENSG00000087157	phosphatidylglycerophosphate synthase 1	PGS1	protein-coding	-0.50042	0.841634	1548.74	0.162995	-3.07015	0.00213952	1728.61	2051.08	1909.51	1578.27	1340.39	1240.81	1342.99	1198.3
1567	ENSG00000087191	proteasome 26S subunit, ATPase 5	PSMC5	protein-coding	0.768777	0.795155	4738.31	0.229692	3.34699	0.000816949	3009.1	3384.91	3478.14	6754.62	4190.84	6818.39	5061.85	5208.63
1568	ENSG00000087206	ubiquitin interaction motif containing 1	UIMC1	protein-coding	0.436819	0.952441	2500.71	0.218447	1.99965	0.0455378	1941.58	2086.31	2115.58	2179.9	2459.93	3644.88	2692.24	2885.28
1569	ENSG00000087237	cholesteryl ester transfer protein	CETP	protein-coding	-0.459806	0.999403	267.677	0.693126	-0.66338	0.507087	488.945	200.494	278.29	74.6417	86.119	597.381	213.828	201.717
1570	ENSG00000087250	metallothionein 3	MT3	protein-coding	-3.00585	0.975456	1.61983	1.83208	-1.64067	0.100866	4.43689	4.19444	1.92588	0	0	0	0	2.4014
1571	ENSG00000087253	lysophosphatidylcholine acyltransferase 2	LPCAT2	protein-coding	-3.35674	0.285948	79.0035	0.575366	-5.83408	5.4087e-09	202.322	157.711	184.884	30.5761	29.8432	8.48209	5.00183	13.2077
1572	ENSG00000087258	G protein subunit alpha o1	GNAO1	protein-coding	0.661607	0.999403	2.55458	1.25819	0.525841	0.598999	0.887377	0	4.8147	2.69789	3.41065	2.42345	5.00183	1.2007
1573	ENSG00000087263	2-oxoglutarate and iron dependent oxygenase domain containing 1	OGFOD1	protein-coding	0.781887	0.709207	3163.11	0.205545	3.80397	0.000142393	1872.37	2201.24	2472.83	4697.93	3128.42	3504.31	3808.9	3618.91
1574	ENSG00000087266	SH3 domain binding protein 2	SH3BP2	protein-coding	-0.705957	0.967597	5282.15	0.385671	-1.83046	0.0671806	7026.25	6860.43	7015.01	2561.2	6371.1	2421.03	5620.81	4381.35
1575	ENSG00000087269	NOP14 nucleolar protein	NOP14	protein-coding	0.606185	0.902585	6168.7	0.236863	2.55922	0.0104908	4371.22	4667.57	4912.92	7711.47	4694.76	7906.52	8226.76	6858.39
1576	ENSG00000087274	adducin 1	ADD1	protein-coding	0.367713	0.983204	10701.4	0.276811	1.32839	0.184048	10244.8	8351.97	8576.9	10854.5	10636.1	8735.34	10717.7	17494.2
1577	ENSG00000087299	L-2-hydroxyglutarate dehydrogenase	L2HGDH	protein-coding	0.47805	0.928608	1364.76	0.20353	2.34879	0.0188344	1053.32	1085.52	1148.79	1542.29	1724.94	1714.59	1536.81	1111.85
1578	ENSG00000087301	thioredoxin domain containing 16	TXNDC16	protein-coding	0.646789	0.836802	712.401	0.208338	3.10452	0.00190587	412.63	547.794	618.207	744.618	722.206	917.277	851.562	884.915
1579	ENSG00000087302	RNA transcription, translation and transport factor	RTRAF	protein-coding	0.9294	0.424088	7909.96	0.179568	5.17576	2.26983e-07	4201.73	4981.32	5976.97	9807.73	8489.11	10602.6	9762.33	9457.91
1580	ENSG00000087303	nidogen 2	NID2	protein-coding	0.086364	0.999403	2.17269	1.25758	0.0686746	0.945249	4.43689	0	1.92588	3.59719	2.55799	1.21173	1.25046	2.4014
1581	ENSG00000087338	germ cell-less 1, spermatogenesis associated	GMCL1	protein-coding	-0.024223	0.999403	1475.33	0.233049	-0.10394	0.917217	1418.03	1769.21	1285.52	1383.12	1759.9	1698.84	1120.41	1367.6
1582	ENSG00000087365	splicing factor 3b subunit 2	SF3B2	protein-coding	0.536993	0.884601	15167.7	0.197933	2.713	0.00666772	11150.8	12023.8	12322.7	15988.6	12885.4	19159.8	18380.5	19429.7
1583	ENSG00000087448	kelch like family member 42	KLHL42	protein-coding	-0.350729	0.980997	1262.85	0.247752	-1.41564	0.15688	1160.69	1594.73	1624.48	1209.55	1370.23	968.17	1309.23	865.704
1584	ENSG00000087460	GNAS complex locus	GNAS	protein-coding	0.203349	0.987725	40196.9	0.175827	1.15653	0.247465	38543.2	37096.5	34528.1	36128.4	42836.9	40150.6	40104.7	52187.2
1585	ENSG00000087470	dynamin 1 like	DNM1L	protein-coding	0.303593	0.987725	6739.39	0.276955	1.09618	0.272998	4529.17	5390.69	7717	8154.83	6915.1	9204.28	6504.88	5499.2
1586	ENSG00000087494	parathyroid hormone like hormone	PTHLH	protein-coding	2.39733	0.981462	14.228	1.73816	1.37923	0.167823	10.6485	0	0.962939	1.79859	9.37929	0	85.0312	6.0035
1587	ENSG00000087495	phosphatase and actin regulator 3	PHACTR3	protein-coding	0.231018	0.999403	18.3613	1.07287	0.215327	0.829512	0	20.9722	28.8882	33.274	30.6959	15.7525	12.5046	4.8028
1588	ENSG00000087502	ERGIC and golgi 2	ERGIC2	protein-coding	0.624173	0.525532	3207.39	0.131819	4.73508	2.18969e-06	2374.62	2265.84	2548.9	3446.11	3565.84	3996.28	3992.71	3468.82
1589	ENSG00000087586	aurora kinase A	AURKA	protein-coding	1.19493	0.702863	2605.88	0.311936	3.83068	0.000127787	1751.68	1187.03	1390.48	4085.51	2748.99	4619.1	2738.5	2325.75
1590	ENSG00000087589	Cas scaffold protein family member 4	CASS4	protein-coding	-1.26487	0.975544	24.7142	0.79679	-1.58746	0.112409	55.0174	10.0667	51.9987	15.288	28.9905	3.63518	7.50275	25.2147
1591	ENSG00000087842	pirin	PIR	protein-coding	1.18938	0.870307	720.736	0.411047	2.89353	0.00380935	275.974	458.872	466.063	868.721	748.638	1529.2	945.346	473.075
1592	ENSG00000087884	adipogenesis associated Mth938 domain containing	AAMDC	protein-coding	0.643384	0.94137	152.672	0.297487	2.16273	0.0305617	133.994	100.667	103.997	161.873	155.185	124.808	246.34	194.513
1593	ENSG00000087903	regulatory factor X2	RFX2	protein-coding	0.531443	0.989281	323.706	0.492901	1.0782	0.280947	261.776	332.2	165.626	485.62	306.106	644.639	207.576	186.108
1594	ENSG00000087995	methyltransferase like 2A	METTL2A	protein-coding	0.413666	0.885481	1396.81	0.152851	2.70633	0.0068032	1140.28	1138.37	1192.12	1663.7	1568.9	1680.67	1509.3	1281.15
1595	ENSG00000088002	sulfotransferase family 2B member 1	SULT2B1	protein-coding	-1.66229	0.981462	4.7562	1.20319	-1.38156	0.167106	3.54951	10.9055	10.5923	6.29508	1.70533	0	5.00183	0
1596	ENSG00000088035	ALG6 alpha-1,3-glucosyltransferase	ALG6	protein-coding	0.205063	0.997642	672.553	0.234582	0.874163	0.382029	641.574	664.399	536.357	866.922	750.343	794.893	565.207	560.727
1597	ENSG00000088038	CCR4-NOT transcription complex subunit 3	CNOT3	protein-coding	-0.0342544	0.999403	3688.9	0.130796	-0.261892	0.793405	3719	3770.8	3740.06	3445.21	3221.36	3881.16	3860.16	3873.46
1598	ENSG00000088053	glycoprotein VI platelet	GP6	protein-coding	-2.53297	0.826647	68.0957	0.799782	-3.16707	0.00153983	162.39	139.255	122.293	38.6698	61.3917	6.05864	7.50275	7.2042
1599	ENSG00000088179	protein tyrosine phosphatase non-receptor type 4	PTPN4	protein-coding	0.175818	0.991786	914.224	0.168317	1.04456	0.296226	942.395	776.81	818.499	930.772	1074.36	808.222	955.35	1007.39
1600	ENSG00000088205	DEAD-box helicase 18	DDX18	protein-coding	0.489675	0.930879	7681.62	0.21104	2.32029	0.0203252	5275.46	6611.28	6510.43	8251.95	6606.43	10366.3	9430.96	8400.09
1601	ENSG00000088247	KH-type splicing regulatory protein	KHSRP	protein-coding	0.413964	0.968189	14776.5	0.231045	1.7917	0.0731807	12147.3	12414.7	12142.7	15468.8	12141.9	21823.2	17183.8	14889.9
1602	ENSG00000088256	G protein subunit alpha 11	GNA11	protein-coding	0.0339047	0.999403	821.651	0.251245	0.134947	0.892654	797.752	862.377	768.426	959.55	666.782	866.385	1050.38	601.55
1603	ENSG00000088280	ArfGAP with SH3 domain, ankyrin repeat and PH domain 3	ASAP3	protein-coding	-0.450778	0.999403	5.3314	0.961444	-0.468856	0.639173	6.21164	8.38888	4.8147	3.59719	11.0846	0	3.75137	4.8028
1604	ENSG00000088298	ER degradation enhancing alpha-mannosidase like protein 2	EDEM2	protein-coding	0.00838232	0.999403	1341.25	0.312154	0.0268532	0.978577	1709.09	1124.11	1176.71	1557.58	1820.44	868.808	1141.67	1331.58
1605	ENSG00000088298	MMP24-AS1-EDEM2 readthrough	MMP24-AS1-EDEM2	protein-coding	0.00838232	0.999403	1341.25	0.312154	0.0268532	0.978577	1709.09	1124.11	1176.71	1557.58	1820.44	868.808	1141.67	1331.58
1606	ENSG00000088305	DNA methyltransferase 3 beta	DNMT3B	protein-coding	0.0768339	0.999403	50.3194	0.50678	0.151612	0.879493	30.1708	57.8833	57.7764	65.6487	29.8432	33.9284	91.2834	36.021
1607	ENSG00000088325	TPX2 microtubule nucleation factor	TPX2	protein-coding	1.2348	0.593798	8252.04	0.279671	4.4152	1.00915e-05	5308.29	3941.93	4160.86	12118.9	8128.44	14686.1	9169.61	8502.15
1608	ENSG00000088340	fer-1 like family member 4 (pseudogene)	FER1L4	pseudo	-1.31294	0.881213	171.715	0.475019	-2.76397	0.00571019	391.333	159.389	271.549	88.1311	131.31	53.316	93.7844	184.908
1609	ENSG00000088356	p53 and DNA damage regulated 1	PDRG1	protein-coding	0.836696	0.376986	762.505	0.156386	5.35018	8.78659e-08	521.778	475.649	537.32	1044.98	906.381	802.163	872.82	938.947
1610	ENSG00000088367	erythrocyte membrane protein band 4.1 like 1	EPB41L1	protein-coding	0.442057	0.999403	63.8416	0.761537	0.58048	0.561591	42.5941	44.4611	69.3316	34.1733	64.8024	174.489	71.2761	9.60559
1611	ENSG00000088386	solute carrier family 15 member 1	SLC15A1	protein-coding	-4.86995	0.0157546	126.508	0.570137	-8.54172	1.32236e-17	320.343	330.522	308.141	18.8852	19.6112	6.05864	2.50092	6.0035
1612	ENSG00000088387	dedicator of cytokinesis 9	DOCK9	protein-coding	-0.495701	0.999403	1373.52	1.03556	-0.478678	0.632168	1951.34	1478.12	1606.18	425.367	764.839	32.7166	453.916	4275.69
1613	ENSG00000088448	ankyrin repeat domain 10	ANKRD10	protein-coding	-1.0292	0.458765	4150.65	0.20409	-5.04289	4.58557e-07	6242.7	5581.12	6453.62	2357.06	2994.55	3448.58	3510.04	2617.52
1614	ENSG00000088451	TDP-glucose 4,6-dehydratase	TGDS	protein-coding	0.534204	0.569586	1056.43	0.117727	4.53765	5.68847e-06	851.882	766.744	857.979	1256.32	1200.55	1155.99	1212.94	1149.07
1615	ENSG00000088543	chromosome 3 open reading frame 18	C3orf18	protein-coding	-0.29521	0.99773	90.1838	0.358495	-0.823471	0.41024	84.3008	131.705	90.5163	80.9367	127.047	77.5505	53.7697	75.644
1616	ENSG00000088682	coenzyme Q9	COQ9	protein-coding	0.432735	0.928608	1895.2	0.184226	2.34893	0.0188272	1313.32	1549.43	1802.62	2124.14	1795.71	2359.23	2209.56	2007.57
1617	ENSG00000088727	kinesin family member 9	KIF9	protein-coding	0.440775	0.980997	154.454	0.298108	1.47858	0.139254	150.854	95.6332	132.886	241.012	167.122	164.795	150.055	133.278
1618	ENSG00000088756	Rho GTPase activating protein 28	ARHGAP28	protein-coding	-2.03451	0.837381	35.6837	0.657838	-3.09272	0.00198329	59.4543	60.3999	83.7757	28.7775	24.7272	2.42345	17.5064	8.40489
1619	ENSG00000088766	cardiolipin synthase 1	CRLS1	protein-coding	0.483705	0.886402	1563.92	0.179195	2.69932	0.00694823	1267.17	1197.93	1292.26	1936.19	1889.5	1916.95	1388.01	1623.35
1620	ENSG00000088808	protein phosphatase 1 regulatory subunit 13B	PPP1R13B	protein-coding	-0.0303241	0.999403	548.508	0.284155	-0.106717	0.915014	614.952	381.694	671.169	688.862	505.629	501.655	420.154	603.952
1621	ENSG00000088812	attractin	ATRN	protein-coding	0.515845	0.659821	1358.77	0.125053	4.125	3.70728e-05	1075.5	991.566	1146.86	1522.51	1612.39	1580.09	1528.06	1413.22
1622	ENSG00000088826	spermine oxidase	SMOX	protein-coding	1.62115	0.967597	20.153	0.884608	1.83262	0.0668596	14.198	10.0667	1.92588	17.9859	18.7586	75.1271	8.75321	14.4084
1623	ENSG00000088832	FKBP prolyl isomerase 1A	FKBP1A	protein-coding	0.406729	0.889325	10992.3	0.151391	2.68661	0.00721811	8476.23	8578.47	10344.9	12070.4	10758	11701.6	12897.2	13111.6
1624	ENSG00000088833	NSFL1 cofactor	NSFL1C	protein-coding	0.542007	0.879668	2255.12	0.19282	2.81095	0.00493952	1691.34	1746.56	1826.7	2847.17	2008.02	3048.71	2444.65	2427.81
1625	ENSG00000088836	solute carrier family 4 member 11	SLC4A11	protein-coding	-1.36488	0.927619	38.2289	0.579903	-2.35364	0.0185908	84.3008	38.5888	63.554	32.3747	40.9278	12.1173	8.75321	25.2147
1626	ENSG00000088854	dynein axonemal assembly factor 9	DNAAF9	protein-coding	0.0367222	0.999403	191.987	0.750728	0.0489155	0.960987	174.813	72.1444	319.696	58.4543	113.404	490.749	222.582	84.0489
1627	ENSG00000088876	zinc finger protein 343	ZNF343	protein-coding	-0.304921	0.971114	772.691	0.176701	-1.72563	0.0844138	850.995	966.399	812.721	580.946	683.836	803.375	734.019	749.236
1628	ENSG00000088881	EBF family member 4	EBF4	protein-coding	-2.87459	0.939939	8.56956	1.31324	-2.18892	0.0286023	15.9728	21.8111	18.2959	0	7.67397	0	0	4.8028
1629	ENSG00000088882	carboxypeptidase X, M14 family member 1	CPXM1	protein-coding	1.54718	0.974681	2564.62	0.917076	1.68707	0.0915891	573.246	2351.4	570.06	3186.21	4046.74	7675.08	145.053	1969.15
1630	ENSG00000088888	mitochondrial antiviral signaling protein	MAVS	protein-coding	0.0220772	0.999403	6237.29	0.199984	0.110395	0.912096	6671.3	6182.6	5680.38	6597.24	7802.72	5437.02	5168.14	6358.9
1631	ENSG00000088899	leucine zipper tumor suppressor family member 3	LZTS3	protein-coding	-1.29329	0.936823	127.899	0.579682	-2.23104	0.0256785	326.555	145.966	135.774	55.7564	28.9905	76.3388	162.56	91.2531
1632	ENSG00000088930	5'-3' exoribonuclease 2	XRN2	protein-coding	0.989737	0.48548	7535.34	0.201214	4.91882	8.7069e-07	4348.15	4800.96	4837.81	8003.74	7272.36	10825.6	10368.8	9825.32
1633	ENSG00000088970	kizuna centrosomal protein	KIZ	protein-coding	0.141733	0.999403	746.176	0.321204	0.441254	0.659029	804.851	698.794	598.948	631.307	781.039	490.749	799.043	1164.68
1634	ENSG00000088986	dynein light chain LC8-type 1	DYNLL1	protein-coding	0.302609	0.978314	4044.68	0.196643	1.53887	0.123836	3289.51	3699.5	3601.39	5509.09	4534.46	4178.04	3958.95	3586.49
1635	ENSG00000088992	tescalcin	TESC	protein-coding	0.00800911	0.999403	714.814	0.850901	0.0094125	0.99249	557.273	381.694	1197.9	223.925	329.981	2238.06	141.302	648.378
1636	ENSG00000089006	sorting nexin 5	SNX5	protein-coding	0.239052	0.987725	10257.2	0.207697	1.15097	0.249745	8681.21	9018.05	9956.79	9977.7	9116.67	14304.4	9969.9	11033.2
1637	ENSG00000089009	ribosomal protein L6	RPL6	protein-coding	1.19015	0.445167	85647.7	0.233705	5.09254	3.53293e-07	42833.7	46512.1	53312.2	84571.7	87200.1	116979	118127	135645
1638	ENSG00000089022	MAPK activated protein kinase 5	MAPKAPK5	protein-coding	-0.411761	0.824115	2537.04	0.128876	-3.19501	0.00139826	2955.85	3288.44	2763.64	2178.1	2141.89	2202.92	2352.11	2413.41
1639	ENSG00000089041	purinergic receptor P2X 7	P2RX7	protein-coding	0.028924	0.999403	933.568	0.680667	0.0424937	0.966105	951.268	1020.93	793.462	106.117	1620.06	1351.08	992.864	632.768
1640	ENSG00000089048	ESF1 nucleolar pre-rRNA processing protein homolog	ESF1	protein-coding	0.36472	0.985195	3313.4	0.288682	1.2634	0.206447	2558.31	2863.12	3003.41	3053.11	2454.82	4695.44	4737.99	3141.03
1641	ENSG00000089050	RB binding protein 9, serine hydrolase	RBBP9	protein-coding	0.519022	0.882144	1741.43	0.18966	2.73659	0.00620805	1356.8	1259.17	1495.45	2131.33	1540.76	2240.48	1849.43	2058
1642	ENSG00000089053	anaphase promoting complex subunit 5	ANAPC5	protein-coding	0.0980462	0.999403	6243.28	0.15667	0.625813	0.531437	5112.18	6203.58	6625.99	6998.33	6175.84	6769.92	6169.76	5890.63
1643	ENSG00000089057	solute carrier family 23 member 2	SLC23A2	protein-coding	0.0970717	0.999403	2112.75	0.612517	0.15848	0.874078	1348.81	1140.89	3584.06	711.344	1041.95	2923.9	3074.88	3076.19
1644	ENSG00000089060	solute carrier family 8 member B1	SLC8B1	protein-coding	-0.58798	0.987725	282.548	0.510208	-1.15243	0.249143	414.405	363.238	294.659	239.213	375.172	66.645	190.07	316.985
1645	ENSG00000089063	transmembrane protein 230	TMEM230	protein-coding	0.452893	0.896994	4088	0.173506	2.61025	0.00904774	2931.89	3127.37	3907.61	4134.97	4536.17	4374.33	4455.38	5236.25
1646	ENSG00000089091	double zinc ribbon and ankyrin repeat domains 1	DZANK1	protein-coding	-0.414765	0.987725	265.098	0.368488	-1.12559	0.26034	480.958	192.105	269.623	303.063	203.786	192.665	198.823	279.763
1647	ENSG00000089094	lysine demethylase 2B	KDM2B	protein-coding	0.0723214	0.999403	5929.4	0.335604	0.215496	0.82938	4503.44	5806.78	6923.53	3688.02	4473.07	6859.59	8185.5	6995.27
1648	ENSG00000089116	LIM homeobox 5	LHX5	protein-coding	-1.09753	0.999403	1.80745	1.79545	-0.611285	0.541011	6.21164	0	1.92588	2.69789	0	2.42345	0	1.2007
1649	ENSG00000089123	taspase 1	TASP1	protein-coding	0.477851	0.946493	465.07	0.227379	2.10156	0.0355918	378.023	343.944	397.694	392.993	469.817	500.443	596.469	641.173
1650	ENSG00000089127	2'-5'-oligoadenylate synthetase 1	OAS1	protein-coding	0.249347	0.999403	6081.43	0.475065	0.524869	0.599674	7214.38	5534.98	3570.58	6109.82	8585.46	2136.27	8661.92	6837.98
1651	ENSG00000089154	GCN1 activator of EIF2AK4	GCN1	protein-coding	-0.0316873	0.999403	13039.5	0.207661	-0.152592	0.87872	11537.7	14322.3	13797	16199	10502.3	12957	13510	11490.7
1652	ENSG00000089157	ribosomal protein lateral stalk subunit P0	RPLP0	protein-coding	0.509925	0.882708	161115	0.186925	2.72797	0.0063726	107694	132014	142387	165035	168228	169555	183605	220402
1653	ENSG00000089159	paxillin	PXN	protein-coding	0.055735	0.999403	1490.17	0.407173	0.136883	0.891123	2350.66	705.505	1306.71	1330.96	1223.57	1363.19	2026.99	1613.74
1654	ENSG00000089163	sirtuin 4	SIRT4	protein-coding	-0.600053	0.987725	26.4557	0.509354	-1.17807	0.23877	38.1572	28.5222	33.7029	10.7916	19.6112	13.329	37.5137	30.0175
1655	ENSG00000089169	rabphilin 3A	RPH3A	protein-coding	-0.277327	0.999403	2.87935	1.35104	-0.205269	0.837362	4.43689	3.35555	1.92588	0	5.96864	4.84691	2.50092	0
1656	ENSG00000089177	kinesin family member 16B	KIF16B	protein-coding	0.572829	0.980997	573.226	0.385274	1.48681	0.137065	443.689	383.372	491.099	879.512	451.911	334.437	906.582	695.205
1657	ENSG00000089195	tRNA methyltransferase 6	TRMT6	protein-coding	0.311248	0.987725	1581.59	0.27362	1.13752	0.25532	1231.68	1507.48	1384.71	1953.27	1258.53	2370.14	1579.33	1367.6
1658	ENSG00000089199	chromogranin B	CHGB	protein-coding	-1.74854	0.882708	14.9595	0.640162	-2.73141	0.00630639	32.833	27.6833	19.2588	1.79859	11.0846	6.05864	13.755	7.2042
1659	ENSG00000089220	phosphatidylethanolamine binding protein 1	PEBP1	protein-coding	0.753437	0.831955	8754.57	0.239674	3.14359	0.00166889	4496.34	6101.23	7786.33	10344.6	8835.29	12099.1	10837.7	9535.95
1660	ENSG00000089234	BRCA1 associated protein	BRAP	protein-coding	0.504435	0.923984	1717	0.211191	2.38853	0.0169159	1214.82	1349.77	1517.59	1607.94	1622.62	1899.99	2328.35	2194.88
1661	ENSG00000089248	endoplasmic reticulum protein 29	ERP29	protein-coding	0.876794	0.629434	6927.69	0.205862	4.25912	2.0523e-05	5489.32	4380.67	3778.57	6885.92	8777.31	8609.32	7910.4	9589.98
1662	ENSG00000089250	nitric oxide synthase 1	NOS1	protein-coding	-0.870717	0.986944	45.7416	0.712653	-1.2218	0.221785	56.7921	53.6888	80.8869	41.3677	26.4326	13.329	85.0312	8.40489
1663	ENSG00000089280	FUS RNA binding protein	FUS	protein-coding	0.439405	0.974416	17710.7	0.259859	1.69094	0.0908483	14055.2	15154.5	14251.5	25847.6	19047.6	22850.8	17130	13348.2
1664	ENSG00000089289	immunoglobulin binding protein 1	IGBP1	protein-coding	0.661112	0.889902	3403.5	0.246835	2.67835	0.00739848	2637.28	2302.75	2548.9	2774.33	3606.76	3866.62	4250.31	5241.05
1665	ENSG00000089327	FXYD domain containing ion transport regulator 5	FXYD5	protein-coding	0.267882	0.996856	4342.64	0.292077	0.917162	0.359058	3615.17	4712.87	3226.81	5485.71	5719.66	5102.58	3878.92	2999.35
1666	ENSG00000089335	zinc finger protein 302	ZNF302	protein-coding	0.0795997	0.999403	1584.6	0.267297	0.297795	0.765859	1478.37	1564.53	1548.41	1427.18	2017.4	1022.7	1761.9	1856.28
1667	ENSG00000089351	GRAM domain containing 1A	GRAMD1A	protein-coding	-0.230484	0.999268	4502.1	0.295852	-0.77905	0.43595	4812.25	4363.89	5702.53	2655.62	3856.59	4236.2	6005.95	4383.75
1668	ENSG00000089472	hephaestin	HEPH	protein-coding	1.32002	0.980997	141.511	0.926684	1.42445	0.154315	22.1844	151.839	45.2582	344.431	65.6551	416.834	46.267	39.6231
1669	ENSG00000089486	cell death inducing p53 target 1	CDIP1	protein-coding	-0.557915	0.98469	1463.2	0.44026	-1.26724	0.20507	2063.15	1563.69	1863.29	1373.23	1210.78	415.622	1759.39	1456.45
1670	ENSG00000089505	CKLF like MARVEL transmembrane domain containing 1	CMTM1	protein-coding	1.49249	0.974681	37.3965	0.889125	1.6786	0.0932298	7.09902	17.6166	27.9252	43.1663	55.4231	127.231	7.50275	13.2077
1671	ENSG00000089558	potassium voltage-gated channel subfamily H member 4	KCNH4	protein-coding	-1.36183	0.952441	43.4751	0.682248	-1.99609	0.0459244	62.1164	130.028	18.2959	18.8852	11.0846	42.4104	33.7624	31.2182
1672	ENSG00000089597	glucosidase II alpha subunit	GANAB	protein-coding	0.432935	0.969296	11206.5	0.245025	1.7669	0.0772449	10309.5	9418.19	7858.55	15723.3	14697.4	11654.4	9782.33	10208.3
1673	ENSG00000089639	GEM interacting protein	GMIP	protein-coding	0.0108636	0.999403	3113	0.204648	0.0530841	0.957665	3453.67	3054.39	2786.75	2714.98	3327.94	2504.64	3327.47	3734.17
1674	ENSG00000089682	RNA binding motif protein 41	RBM41	protein-coding	0.47637	0.766145	1204.61	0.13689	3.47994	0.000501529	960.142	945.427	997.605	1161.89	1351.47	1428.63	1359.25	1432.43
1675	ENSG00000089685	baculoviral IAP repeat containing 5	BIRC5	protein-coding	1.13804	0.65108	2669.74	0.273266	4.1646	3.11896e-05	1966.43	1299.44	1309.6	4007.27	3221.36	4127.14	2944.83	2481.85
1676	ENSG00000089692	lymphocyte activating 3	LAG3	protein-coding	-1.32879	0.987725	1126.67	1.1536	-1.15186	0.249378	1452.64	3140.8	825.239	2091.76	1088.85	15.7525	353.88	44.4259
1677	ENSG00000089693	myeloid leukemia factor 2	MLF2	protein-coding	0.351984	0.879668	6349.39	0.126566	2.78103	0.00541873	5517.71	5382.3	5342.39	6825.66	6573.18	7004.99	7810.36	6338.49
1678	ENSG00000089723	OTU deubiquitinase, ubiquitin aldehyde binding 2	OTUB2	protein-coding	0.654402	0.983204	41.4463	0.492764	1.32802	0.18417	31.0582	19.2944	41.4064	34.1733	67.3604	38.7753	26.2596	73.2427
1679	ENSG00000089737	DEAD-box helicase 24	DDX24	protein-coding	0.57546	0.59847	10925.8	0.131101	4.38945	1.13638e-05	7465.5	8697.59	8927.41	12272.7	11619.2	12267.5	12650.9	13505.5
1680	ENSG00000089775	zinc finger and BTB domain containing 25	ZBTB25	protein-coding	-0.711655	0.891744	2751.29	0.267125	-2.66413	0.00771888	4203.51	3292.64	3412.66	1516.21	2974.94	2423.45	2204.56	1982.35
1681	ENSG00000089818	NECAP endocytosis associated 1	NECAP1	protein-coding	-0.477382	0.882144	1431.49	0.173812	-2.74654	0.0060228	1582.19	1818.71	1812.25	1246.43	1438.44	1013	1242.96	1297.96
1682	ENSG00000089820	Rho GTPase activating protein 4	ARHGAP4	protein-coding	-0.183361	0.997459	4547.38	0.203172	-0.902495	0.366794	4636.55	5474.58	4630.78	4366.09	4485.86	5277.07	3322.47	4185.64
1683	ENSG00000089847	ankyrin repeat domain 24	ANKRD24	protein-coding	-0.940553	0.930806	272.573	0.403628	-2.33025	0.0197931	549.286	277.672	339.918	114.211	250.683	142.984	280.103	225.731
1684	ENSG00000089876	DEAH-box helicase 32 (putative)	DHX32	protein-coding	0.352516	0.977638	1407.66	0.226677	1.55515	0.119911	1305.33	1233.17	1061.16	1433.48	1412.86	1157.2	1859.43	1798.65
1685	ENSG00000089902	REST corepressor 1	RCOR1	protein-coding	0.331297	0.989281	1905.1	0.308817	1.0728	0.283362	1859.94	1563.69	1497.37	1592.66	2177.7	2444.05	2811.03	1294.35
1686	ENSG00000089916	G-patch domain containing 2 like	GPATCH2L	protein-coding	-0.0733631	0.999403	7017.71	0.34475	-0.212801	0.831482	6588.78	4796.76	10341	4502.78	8464.39	6309.46	8541.88	6596.64
1687	ENSG00000090006	latent transforming growth factor beta binding protein 4	LTBP4	protein-coding	-0.755757	0.9181	836.282	0.310316	-2.43544	0.0148736	1516.53	952.977	897.46	623.213	726.469	435.01	676.498	862.102
1688	ENSG00000090013	biliverdin reductase B	BLVRB	protein-coding	0.385408	0.982016	764.302	0.281556	1.36885	0.171046	669.082	678.66	576.801	1088.15	693.215	586.476	1070.39	751.638
1689	ENSG00000090020	solute carrier family 9 member A1	SLC9A1	protein-coding	0.0912128	0.999403	1439.26	0.262763	0.34713	0.728494	1330.18	1386.68	1430.93	1294.99	1153.65	1343.81	2185.8	1388.01
1690	ENSG00000090054	serine palmitoyltransferase long chain base subunit 1	SPTLC1	protein-coding	0.251693	0.975456	2547.23	0.153717	1.63738	0.10155	2348	2125.74	2355.35	2542.31	3186.4	2573.71	2787.27	2459.03
1691	ENSG00000090060	poly(A) polymerase alpha	PAPOLA	protein-coding	0.4281	0.971015	11455	0.246564	1.73626	0.0825178	10213.7	9872.87	8176.32	13803.3	12863.3	16721.8	10012.4	9976.61
1692	ENSG00000090061	cyclin K	CCNK	protein-coding	0.351981	0.930879	5057.08	0.152931	2.30157	0.0213597	3945.28	4151.66	4839.73	5180.85	5028.15	5332.81	5823.38	6154.78
1693	ENSG00000090097	poly(rC) binding protein 4	PCBP4	protein-coding	-0.92765	0.974681	575.307	0.555798	-1.66904	0.0951092	931.746	687.888	833.906	580.946	533.767	168.43	152.556	713.215
1694	ENSG00000090104	regulator of G protein signaling 1	RGS1	protein-coding	0.237576	0.999403	15426.7	0.510153	0.465695	0.641434	17205.4	10495.3	13922.2	10178.2	11018.1	7845.93	33562.3	19186
1695	ENSG00000090238	yippee like 3	YPEL3	protein-coding	-0.716893	0.952441	989.635	0.359441	-1.99447	0.046101	1671.82	1054.48	1204.64	531.485	953.277	649.486	613.975	1237.92
1696	ENSG00000090263	mitochondrial ribosomal protein S33	MRPS33	protein-coding	0.761458	0.376986	2036.26	0.141248	5.39092	7.00984e-08	1398.51	1354.8	1505.07	2586.38	2077.09	2509.49	2340.86	2517.87
1697	ENSG00000090266	NADH:ubiquinone oxidoreductase subunit B2	NDUFB2	protein-coding	0.364688	0.967663	1543.6	0.202707	1.79909	0.0720047	1195.3	1406.82	1324.04	2141.23	1792.3	1551.01	1449.28	1488.87
1698	ENSG00000090273	nuclear distribution C, dynein complex regulator	NUDC	protein-coding	0.614472	0.967597	5712.09	0.339722	1.80875	0.0704901	3097.83	4406.68	5361.65	7206.97	4216.42	9708.36	6287.3	5411.55
1699	ENSG00000090316	macrophage erythroblast attacher, E3 ubiquitin ligase	MAEA	protein-coding	0.0834885	0.999403	2671.57	0.155036	0.538509	0.590226	2485.54	2641.66	2599.94	3112.47	2429.24	2856.04	2399.63	2848.06
1700	ENSG00000090339	intercellular adhesion molecule 1	ICAM1	protein-coding	0.346359	0.996454	9289.32	0.363283	0.953414	0.34038	8313.84	7145.65	8366.98	6438.07	7024.24	9092.8	16956.2	10976.8
1701	ENSG00000090372	striatin 4	STRN4	protein-coding	-0.364565	0.93709	3312.6	0.165207	-2.20672	0.0273337	3847.67	4134.04	3566.73	3077.39	2419.86	3041.44	3097.39	3316.33
1702	ENSG00000090376	interleukin 1 receptor associated kinase 3	IRAK3	protein-coding	1.20091	0.975544	1879.31	0.749146	1.60304	0.108925	689.492	1456.31	965.828	1968.56	261.768	5552.13	1396.76	2743.6
1703	ENSG00000090382	lysozyme	LYZ	protein-coding	-2.75955	0.4854	174.336	0.560889	-4.91996	8.65609e-07	378.023	363.238	379.398	89.9297	102.32	31.5049	26.2596	24.014
1704	ENSG00000090432	mitochondrial E3 ubiquitin protein ligase 1	MUL1	protein-coding	0.0409966	0.999403	994.383	0.174924	0.234369	0.814699	882.94	1022.6	1024.57	1035.09	934.519	837.303	1155.42	1062.62
1705	ENSG00000090447	transcription factor AP-4	TFAP4	protein-coding	-0.507931	0.975544	1177.2	0.321239	-1.58116	0.113841	1272.5	1631.64	1430.93	891.203	724.764	1644.31	985.361	836.887
1706	ENSG00000090470	programmed cell death 7	PDCD7	protein-coding	0.159938	0.999403	2696.63	0.229953	0.695528	0.486724	2363.09	2477.24	2696.23	2233.85	2163.21	3191.69	3379.99	3067.79
1707	ENSG00000090487	SPG21 abhydrolase domain containing, maspardin	SPG21	protein-coding	-0.0532742	0.999403	3487.48	0.254091	-0.209666	0.833928	3717.22	3499	3487.77	2767.14	2743.02	3229.25	4915.55	3540.86
1708	ENSG00000090520	DnaJ heat shock protein family (Hsp40) member B11	DNAJB11	protein-coding	0.878049	0.879668	5082.44	0.313674	2.79924	0.00512224	3396.88	3275.02	3335.62	7662.01	8403.85	6292.5	4204.04	4089.58
1709	ENSG00000090530	prolyl 3-hydroxylase 2	P3H2	protein-coding	-0.349457	0.999403	1642.64	1.07422	-0.325313	0.744944	707.24	2212.99	2773.27	2732.96	1283.26	7.27036	2527.18	896.922
1710	ENSG00000090539	chordin	CHRD	protein-coding	-3.00355	0.447535	23.3436	0.590499	-5.08646	3.64803e-07	65.6659	51.1722	38.5176	7.19438	11.9373	6.05864	5.00183	1.2007
1711	ENSG00000090554	fms related receptor tyrosine kinase 3 ligand	FLT3LG	protein-coding	-0.547944	0.958228	314.749	0.284818	-1.92384	0.0543749	376.248	454.677	346.658	309.358	352.15	186.606	211.327	280.964
1712	ENSG00000090565	RAB11 family interacting protein 3	RAB11FIP3	protein-coding	-0.341002	0.983204	1543.78	0.257956	-1.32194	0.186188	1598.17	1858.98	1874.84	1175.38	1106.76	1294.12	2011.99	1430.03
1713	ENSG00000090581	N-acetylglucosamine-1-phosphate transferase subunit gamma	GNPTG	protein-coding	-0.784036	0.669122	1027.84	0.195142	-4.01778	5.87493e-05	1168.68	1447.08	1562.85	759.007	870.569	660.391	904.081	850.095
1714	ENSG00000090612	zinc finger protein 268	ZNF268	protein-coding	0.553462	0.80717	1265.62	0.169487	3.26551	0.00109269	1098.57	883.349	956.199	1375.03	1446.12	1232.33	1496.8	1636.55
1715	ENSG00000090615	golgin A3	GOLGA3	protein-coding	-0.191016	0.996856	6481.43	0.203119	-0.940415	0.347005	8066.26	6146.53	6865.76	6098.13	7066.02	4762.09	6767.48	6079.14
1716	ENSG00000090621	poly(A) binding protein cytoplasmic 4	PABPC4	protein-coding	0.227294	0.980997	21285.8	0.153522	1.48053	0.138733	16673.8	19322.9	21706.6	20312.4	23033.8	21834.1	23027.2	24375.4
1717	ENSG00000090659	CD209 molecule	CD209	protein-coding	-1.14185	0.953231	35.6136	0.577181	-1.97833	0.047892	46.1436	65.4333	50.0729	16.1873	11.0846	15.7525	55.0202	25.2147
1718	ENSG00000090661	ceramide synthase 4	CERS4	protein-coding	-0.376914	0.986611	1727.43	0.30727	-1.22665	0.219953	1717.96	2013.33	2319.72	1059.37	1208.22	1621.29	2295.84	1583.72
1719	ENSG00000090674	mucolipin TRP cation channel 1	MCOLN1	protein-coding	-0.64963	0.952441	276.176	0.321893	-2.01815	0.0435752	264.438	423.638	383.25	253.602	222.545	139.349	308.863	213.724
1720	ENSG00000090686	ubiquitin specific peptidase 48	USP48	protein-coding	-0.180682	0.999213	11838.4	0.231561	-0.780276	0.435229	13075.5	11913	13346.3	10035.3	10273.7	8725.65	15021.8	12315.6
1721	ENSG00000090776	ephrin B1	EFNB1	protein-coding	-0.701028	0.980997	75.1841	0.493725	-1.41988	0.155644	59.4543	111.572	126.145	102.52	36.6645	75.1271	58.7715	31.2182
1722	ENSG00000090857	pyruvate dehydrogenase phosphatase regulatory subunit	PDPR	protein-coding	-0.856303	0.80956	4698.21	0.26361	-3.24837	0.00116067	7257.86	6483.76	5827.71	3168.22	3541.96	3334.67	2746.01	5225.44
1723	ENSG00000090861	alanyl-tRNA synthetase 1	AARS1	protein-coding	0.365411	0.962019	12672.1	0.192876	1.89454	0.0581538	12575.9	9504.6	10132	14034.4	12158.1	14110.6	16594.8	12266.3
1724	ENSG00000090863	golgi glycoprotein 1	GLG1	protein-coding	-0.320061	0.980997	9371.44	0.22417	-1.42776	0.15336	11185.4	9466.85	11454.2	6924.59	8479.73	7037.71	9664.79	10758.3
1725	ENSG00000090889	kinesin family member 4A	KIF4A	protein-coding	1.48942	0.402341	1933.35	0.283277	5.25783	1.45769e-07	1143.83	812.882	766.5	3065.7	2291.11	3323.77	2168.29	1894.7
1726	ENSG00000090905	trinucleotide repeat containing adaptor 6A	TNRC6A	protein-coding	0.213861	0.980997	4925.31	0.147596	1.44896	0.14735	4424.46	4541.74	4467.08	4571.13	4980.4	5961.7	5558.29	4897.65
1727	ENSG00000090924	pleckstrin homology and RhoGEF domain containing G2	PLEKHG2	protein-coding	-0.329842	0.983204	4481.65	0.25155	-1.31124	0.189778	5809.66	4462.88	5141.13	3708.7	4002.4	3011.14	4135.27	5582.05
1728	ENSG00000090932	delta like canonical Notch ligand 3	DLL3	protein-coding	-1.59731	0.73227	32.0002	0.43438	-3.67723	0.000235781	38.1572	75.4999	51.9987	20.6838	25.5799	12.1173	18.7569	13.2077
1729	ENSG00000090971	N-acetyltransferase 14 (putative)	NAT14	protein-coding	-0.17953	0.99773	359.959	0.21194	-0.847076	0.396953	350.514	360.722	453.545	366.913	267.736	382.906	325.119	372.217
1730	ENSG00000090975	phosphatidylinositol transfer protein membrane associated 2	PITPNM2	protein-coding	-1.89441	0.933422	167.98	0.836926	-2.26353	0.023603	289.285	98.1499	540.209	20.6838	73.329	23.0228	65.0238	234.136
1731	ENSG00000090989	exocyst complex component 1	EXOC1	protein-coding	0.0624188	0.999403	2009.3	0.16096	0.387791	0.698171	1961.1	1916.02	1988.47	1650.21	2277.46	2086.59	2034.5	2160.06
1732	ENSG00000091009	RNA binding motif protein 27	RBM27	protein-coding	0.573665	0.767764	2747.08	0.165093	3.47479	0.000511248	2010.8	2190.34	2112.69	3228.48	2818.05	3665.47	3262.45	2688.37
1733	ENSG00000091010	POU class 4 homeobox 3	POU4F3	protein-coding	2.00292	0.985195	2.56955	1.59162	1.25841	0.208243	0	1.67778	0.962939	0.899297	3.41065	0	10.0037	3.6021
1734	ENSG00000091039	oxysterol binding protein like 8	OSBPL8	protein-coding	0.515267	0.855371	4320.91	0.17258	2.98566	0.00282964	3256.67	3035.94	3927.83	4746.49	4172.93	4789.96	5201.91	5435.57
1735	ENSG00000091073	deltex E3 ubiquitin ligase 2	DTX2	protein-coding	-0.031471	0.999403	1329.73	0.293695	-0.107156	0.914665	1213.04	1394.23	1435.74	1301.28	866.306	1388.64	1920.7	1117.85
1736	ENSG00000091106	NLR family CARD domain containing 4	NLRC4	protein-coding	-0.679535	0.994155	21.6466	0.670789	-1.01304	0.311042	27.5087	29.3611	27.9252	8.09367	23.0219	3.63518	20.0073	33.6196
1737	ENSG00000091127	pseudouridine synthase 7	PUS7	protein-coding	0.542075	0.974681	1817.29	0.323706	1.67459	0.0940149	1341.71	1445.4	1455	1685.28	1558.67	3390.41	2074.51	1587.32
1738	ENSG00000091128	laminin subunit beta 4	LAMB4	protein-coding	-1.73259	0.757209	44.2594	0.488471	-3.54696	0.000389701	77.2018	78.8555	80.8869	30.5761	42.6332	10.9055	15.0055	18.0105
1739	ENSG00000091129	neuronal cell adhesion molecule	NRCAM	protein-coding	0.479826	0.999403	2611.36	1.22294	0.392356	0.694795	114.472	2577.06	3592.73	38.6698	1416.27	6585.74	586.465	5979.48
1740	ENSG00000091137	solute carrier family 26 member 4	SLC26A4	protein-coding	-1.17617	0.980997	16.2957	0.808766	-1.45428	0.14587	24.8466	44.4611	5.77764	9.89227	17.0533	2.42345	17.5064	8.40489
1741	ENSG00000091140	dihydrolipoamide dehydrogenase	DLD	protein-coding	0.919244	0.482305	5927.56	0.186105	4.93938	7.83717e-07	3520.23	3613.93	4287.01	7136.82	5845.86	7578.14	8506.87	6931.64
1742	ENSG00000091157	WD repeat domain 7	WDR7	protein-coding	0.917915	0.669122	1569.79	0.228135	4.02355	5.73273e-05	780.892	997.438	1248.93	2250.94	1724.94	1621.29	2001.98	1931.93
1743	ENSG00000091164	thioredoxin like 1	TXNL1	protein-coding	0.462801	0.915884	4717.45	0.187809	2.46421	0.0137316	4145.83	3642.45	3657.24	4673.65	4299.13	5777.51	6192.27	5351.52
1744	ENSG00000091181	interleukin 5 receptor subunit alpha	IL5RA	protein-coding	-1.00333	0.99773	2.30519	1.21763	-0.824003	0.409938	2.66213	1.67778	5.77764	0	3.41065	1.21173	2.50092	1.2007
1745	ENSG00000091262	ATP binding cassette subfamily C member 6	ABCC6	protein-coding	-2.27543	0.824722	31.3514	0.713687	-3.18828	0.00143122	87.8503	42.7833	56.8134	27.8782	19.6112	7.27036	5.00183	3.6021
1746	ENSG00000091317	CKLF like MARVEL transmembrane domain containing 6	CMTM6	protein-coding	0.623306	0.882144	3417.41	0.226588	2.75084	0.00594431	2535.24	2217.18	2911.93	3764.46	4507.18	4661.51	2893.56	3848.24
1747	ENSG00000091409	integrin subunit alpha 6	ITGA6	protein-coding	1.20938	0.999351	9.05611	1.57526	0.767735	0.442645	10.6485	4.19444	0	0	2.55799	35.1401	17.5064	2.4014
1748	ENSG00000091428	Rap guanine nucleotide exchange factor 4	RAPGEF4	protein-coding	-0.155957	0.999403	11.8362	0.718342	-0.217107	0.828125	21.2971	10.9055	5.77764	4.49649	20.4639	14.5407	10.0037	7.2042
1749	ENSG00000091436	mitogen-activated protein kinase kinase kinase 20	MAP3K20	protein-coding	0.397137	0.999403	2365.2	0.903395	0.439605	0.660223	1514.75	1969.71	2438.16	1707.77	3166.79	60.5864	2232.07	5831.8
1750	ENSG00000091483	fumarate hydratase	FH	protein-coding	1.29448	0.522829	4496.97	0.272269	4.75442	1.99012e-06	1964.65	2309.46	2796.38	7021.71	3746.6	6551.81	6236.04	5349.11
1751	ENSG00000091490	SEL1L family member 3	SEL1L3	protein-coding	-0.0771275	0.999403	4091.4	0.785929	-0.0981354	0.921825	7735.27	1690.36	3261.48	4500.08	4516.56	6586.95	310.114	4130.41
1752	ENSG00000091513	transferrin	TF	protein-coding	-0.874043	0.929624	238.853	0.372984	-2.34338	0.0191098	359.388	323.811	318.733	249.105	266.884	111.479	162.56	118.869
1753	ENSG00000091527	CDV3 homolog	CDV3	protein-coding	0.423437	0.899832	19817.6	0.163878	2.58386	0.00977006	19228.6	15537	14239	21816	21166.5	22351.5	20142.4	24059.6
1754	ENSG00000091536	myosin XVA	MYO15A	protein-coding	-1.61363	0.659821	64.2885	0.39162	-4.12038	3.78241e-05	121.571	84.7277	126.145	18.8852	37.5172	32.7166	37.5137	55.2322
1755	ENSG00000091542	alkB homolog 5, RNA demethylase	ALKBH5	protein-coding	-0.530265	0.879668	5895.46	0.189776	-2.79417	0.00520336	7676.7	6566.81	7651.52	4068.42	5457.9	5884.15	5321.95	4536.24
1756	ENSG00000091592	NLR family pyrin domain containing 1	NLRP1	protein-coding	-0.855752	0.897113	4028.58	0.328248	-2.60703	0.00913317	7103.45	5476.26	4198.42	3881.37	3655.37	3495.83	1855.68	2562.29
1757	ENSG00000091622	PITPNM family member 3	PITPNM3	protein-coding	-0.135352	0.999403	54.5594	0.383567	-0.352877	0.724181	56.7921	38.5888	77.9981	63.8501	33.2539	44.8339	57.5211	63.6371
1758	ENSG00000091640	sperm associated antigen 7	SPAG7	protein-coding	0.611084	0.916847	2601.19	0.249471	2.44952	0.0143048	1772.98	1927.76	2167.58	2607.96	2110.34	3201.38	3888.93	3132.62
1759	ENSG00000091651	origin recognition complex subunit 6	ORC6	protein-coding	-0.451991	0.89003	2844.19	0.168983	-2.67477	0.00747797	3246.91	3222.17	3788.2	2675.41	2402.8	2309.55	2190.8	2917.7
1760	ENSG00000091656	zinc finger homeobox 4	ZFHX4	protein-coding	2.67447	0.986944	118.089	2.24539	1.19109	0.233617	3.54951	61.2388	16.37	707.747	108.288	0	47.5174	0
1761	ENSG00000091732	zinc finger C3HC-type containing 1	ZC3HC1	protein-coding	0.364653	0.943178	827.99	0.16999	2.14514	0.0319419	673.519	738.221	694.279	1039.59	894.444	993.616	797.792	792.461
1762	ENSG00000091844	regulator of G protein signaling 17	RGS17	protein-coding	-0.334237	0.999403	62.4302	0.90065	-0.371106	0.710558	54.13	80.5332	80.8869	110.614	130.457	21.8111	15.0055	6.0035
1763	ENSG00000091879	angiopoietin 2	ANGPT2	protein-coding	-1.11088	0.986944	15.6818	0.93241	-1.1914	0.233495	33.7203	19.2944	18.2959	15.288	28.9905	1.21173	6.25229	2.4014
1764	ENSG00000091947	transmembrane protein 101	TMEM101	protein-coding	0.139805	0.999403	1324.95	0.222648	0.627919	0.530057	1264.51	1232.33	1240.27	1027	1611.53	1255.35	1280.47	1688.18
1765	ENSG00000091972	CD200 molecule	CD200	protein-coding	0.289873	0.999403	2711.7	0.536466	0.540338	0.588964	1780.08	2287.65	3073.7	829.152	1988.41	3149.28	3477.52	5107.77
1766	ENSG00000091986	coiled-coil domain containing 80	CCDC80	protein-coding	-2.39049	0.746563	37.2847	0.666713	-3.58548	0.000336459	55.0174	96.4721	75.1093	17.9859	16.2006	2.42345	6.25229	28.8168
1767	ENSG00000092009	chymase 1	CMA1	protein-coding	2.97524	0.796458	17.241	0.893868	3.3285	0.000873146	6.21164	2.51666	0.962939	26.9789	4.26332	21.8111	48.7679	26.4154
1768	ENSG00000092010	proteasome activator subunit 1	PSME1	protein-coding	0.923863	0.574045	13402	0.206123	4.48209	7.39144e-06	8147.01	8562.53	9050.67	15314.1	11996.1	17335	17522.7	19288
1769	ENSG00000092020	protein phosphatase 2 regulatory subunit B''gamma	PPP2R3C	protein-coding	0.6795	0.769803	1545.84	0.196174	3.46377	0.000532667	1057.75	1171.09	1141.08	1936.19	1416.27	1873.33	1619.34	2151.65
1770	ENSG00000092036	HAUS augmin like complex subunit 4	HAUS4	protein-coding	0.598812	0.883634	1723.74	0.220435	2.71649	0.00659773	1239.67	1298.6	1374.11	1660.1	1659.28	2648.84	1986.98	1922.32
1771	ENSG00000092051	junctophilin 4	JPH4	protein-coding	1.64988	0.973241	722.166	0.965483	1.70886	0.0874761	178.363	131.705	617.244	94.4262	125.341	2497.37	1006.62	1126.26
1772	ENSG00000092054	myosin heavy chain 7	MYH7	protein-coding	0.808336	0.987725	13.5189	0.730426	1.10666	0.268439	11.5359	10.0667	5.77764	8.09367	9.37929	39.987	12.5046	10.8063
1773	ENSG00000092068	solute carrier family 7 member 8	SLC7A8	protein-coding	-0.190275	0.999403	1.84203	2.18145	-0.0872244	0.930493	2.66213	3.35555	0	6.29508	0	2.42345	0	0
1774	ENSG00000092094	O-sialoglycoprotein endopeptidase	OSGEP	protein-coding	-0.212229	0.983368	1947.32	0.162513	-1.30592	0.191581	1952.23	2240.67	2196.46	2189.79	1882.68	1729.13	1670.61	1717
1775	ENSG00000092098	ring finger protein 31	RNF31	protein-coding	-0.167086	0.999403	1437.47	0.314316	-0.531585	0.595014	1236.12	1613.18	1780.48	1941.58	1645.64	923.336	1086.65	1272.74
1776	ENSG00000092108	sec1 family domain containing 1	SCFD1	protein-coding	0.531795	0.843443	3349.49	0.174296	3.0511	0.00228003	2961.18	2289.33	2608.6	3746.47	3680.09	3295.9	3780.14	4434.18
1777	ENSG00000092140	G2/M-phase specific E3 ubiquitin protein ligase	G2E3	protein-coding	0.161383	0.999403	1360.01	0.266877	0.604711	0.545371	1303.56	1209.68	1286.49	1344.45	1955.16	1618.87	1101.65	1060.22
1778	ENSG00000092148	HECT domain E3 ubiquitin protein ligase 1	HECTD1	protein-coding	0.355833	0.930879	8451.63	0.153034	2.3252	0.0200615	6226.73	7451.84	7902.84	8133.24	9243.72	9913.14	9589.76	9151.73
1779	ENSG00000092199	heterogeneous nuclear ribonucleoprotein C	HNRNPC	protein-coding	0.338651	0.952441	40074.6	0.167515	2.02161	0.0432167	33388.5	34906.1	34869	42799.3	34819.3	49279.7	47297.3	43237.2
1780	ENSG00000092200	RPGR interacting protein 1	RPGRIP1	protein-coding	-1.69801	0.953231	3.86582	0.857032	-1.98127	0.0475607	9.76115	5.87222	4.8147	2.69789	1.70533	2.42345	1.25046	2.4014
1781	ENSG00000092201	SPT16 homolog, facilitates chromatin remodeling subunit	SUPT16H	protein-coding	0.992737	0.654582	16169.4	0.238998	4.15376	3.27062e-05	8994.45	10262.1	10709.8	17838.5	14674.3	26588.9	20512.5	19774.3
1782	ENSG00000092203	TOX high mobility group box family member 4	TOX4	protein-coding	0.428683	0.766853	4335.26	0.123317	3.47626	0.000508454	3682.62	3352.2	3658.21	4505.48	4748.48	4488.24	5040.6	5206.23
1783	ENSG00000092208	gem nuclear organelle associated protein 2	GEMIN2	protein-coding	0.519865	0.857725	654.903	0.174533	2.9786	0.00289566	527.102	521.788	496.877	689.761	807.472	701.59	627.73	866.905
1784	ENSG00000092295	transglutaminase 1	TGM1	protein-coding	-0.129263	0.999403	76.9773	0.417147	-0.309875	0.756656	75.4271	67.9499	101.109	82.7353	98.0562	98.1499	58.7715	33.6196
1785	ENSG00000092330	TERF1 interacting nuclear factor 2	TINF2	protein-coding	0.144071	0.997693	2788.05	0.168003	0.857553	0.391139	2820.97	2722.19	2305.28	2761.74	2796.73	3114.14	2494.66	3288.72
1786	ENSG00000092345	deleted in azoospermia like	DAZL	protein-coding	1.9834	0.980997	9.6051	1.37471	1.44278	0.149084	2.66213	1.67778	5.77764	8.09367	2.55799	0	51.2688	4.8028
1787	ENSG00000092421	semaphorin 6A	SEMA6A	protein-coding	-0.309104	0.999403	618.542	0.852744	-0.362481	0.716992	1263.63	424.477	421.768	238.314	628.413	1639.47	82.5302	249.745
1788	ENSG00000092439	transient receptor potential cation channel subfamily M member 7	TRPM7	protein-coding	-0.164467	0.997459	7136.93	0.184886	-0.889561	0.373702	8383.94	7149	7423.3	6027.09	6979.9	5651.5	7816.61	7664.06
1789	ENSG00000092445	TYRO3 protein tyrosine kinase	TYRO3	protein-coding	-1.33133	0.839521	92.7893	0.432334	-3.0794	0.00207419	160.615	151	135.774	67.4473	93.7929	24.2345	65.0238	44.4259
1790	ENSG00000092470	WD repeat domain 76	WDR76	protein-coding	0.895103	0.911202	2277.19	0.357473	2.50397	0.0122808	1322.19	1402.62	1718.85	2979.37	1793.15	4558.52	2450.9	1991.96
1791	ENSG00000092529	calpain 3	CAPN3	protein-coding	-1.16878	0.778153	574.49	0.340783	-3.42968	0.000604286	760.482	603.999	1275.89	480.225	474.933	397.446	276.351	326.59
1792	ENSG00000092531	synaptosome associated protein 23	SNAP23	protein-coding	0.296932	0.977638	4363.21	0.190677	1.55725	0.119412	3308.14	3710.4	4435.3	4286.05	4809.02	4392.51	4275.32	5688.91
1793	ENSG00000092607	T-box transcription factor 15	TBX15	protein-coding	1.36141	0.998337	990.159	1.67678	0.81192	0.416837	662.871	742.416	94.3681	2782.42	3519.79	86.0326	23.7587	9.60559
1794	ENSG00000092621	phosphoglycerate dehydrogenase	PHGDH	protein-coding	1.36409	0.967597	2268.86	0.74251	1.83714	0.0661896	2316.05	632.521	482.433	3125.06	3532.58	5176.5	2454.65	431.051
1795	ENSG00000092758	collagen type IX alpha 3 chain	COL9A3	protein-coding	-3.19019	0.90933	101.316	1.2609	-2.53008	0.0114035	311.469	248.311	125.182	5.39578	0	2.42345	92.5339	25.2147
1796	ENSG00000092820	ezrin	EZR	protein-coding	0.685316	0.911147	18396.2	0.273633	2.50451	0.0122622	13285.8	13271.2	13433	13833	17757.6	27593.5	22807.1	25188.3
1797	ENSG00000092841	myosin light chain 6	MYL6	protein-coding	1.22	0.0375839	15733.1	0.154696	7.88642	3.10966e-15	9104.49	7319.3	9355.92	21704.5	18598.3	18826.6	19736	21220
1798	ENSG00000092847	argonaute RISC component 1	AGO1	protein-coding	0.14045	0.999403	3735.72	0.291553	0.481731	0.629997	3144.86	3079.56	4309.15	2934.41	3431.12	3086.27	5447	4453.39
1799	ENSG00000092850	tektin 2	TEKT2	protein-coding	-0.995559	0.997459	4.89225	1.12583	-0.884288	0.376541	3.54951	4.19444	13.4812	0	3.41065	4.84691	1.25046	8.40489
1800	ENSG00000092853	claspin	CLSPN	protein-coding	1.08277	0.879668	2831.12	0.38494	2.81284	0.00491059	1593.73	1661	1744.85	4683.54	2346.53	5652.71	2788.52	2178.07
1801	ENSG00000092871	ring finger and FYVE like domain containing E3 ubiquitin protein ligase	RFFL	protein-coding	0.573809	0.968419	4702.43	0.321634	1.78404	0.0744164	3801.52	3616.45	3389.55	4650.26	4258.2	8793.5	3838.91	5271.07
1802	ENSG00000092929	unc-13 homolog D	UNC13D	protein-coding	-0.358201	0.970485	5493.61	0.204551	-1.75116	0.0799188	6318.13	7027.36	5761.27	5036.96	5545.72	5825.98	3795.14	4638.3
1803	ENSG00000092931	major facilitator superfamily domain containing 11	MFSD11	protein-coding	-0.483422	0.975456	672.175	0.295135	-1.63797	0.101427	895.364	835.532	722.205	534.182	668.488	338.072	672.747	710.814
1804	ENSG00000092964	dihydropyrimidinase like 2	DPYSL2	protein-coding	1.26889	0.968419	4316.73	0.710114	1.78688	0.0739564	1553.8	2085.48	3245.11	6036.98	2752.4	13754.3	4084	1021.8
1805	ENSG00000092969	transforming growth factor beta 2	TGFB2	protein-coding	0.55845	0.999403	2.82757	2.24494	0.24876	0.803547	2.66213	0	3.85176	0	0	0	12.5046	3.6021
1806	ENSG00000092978	G-patch domain containing 2	GPATCH2	protein-coding	0.371086	0.956038	731.396	0.189436	1.9589	0.0501243	551.949	671.11	631.688	733.826	972.889	849.421	710.26	730.025
1807	ENSG00000093000	nucleoporin 50	NUP50	protein-coding	0.584628	0.870307	7547.3	0.202086	2.89296	0.0038163	5951.64	5705.28	5596.6	9486.68	6919.36	10823.1	7836.62	8059.09
1808	ENSG00000093009	cell division cycle 45	CDC45	protein-coding	1.31928	0.79106	1446.07	0.390906	3.37493	0.000738353	724.1	723.96	794.425	2495.55	1474.25	2994.18	1184.18	1177.89
1809	ENSG00000093010	catechol-O-methyltransferase	COMT	protein-coding	-0.0328406	0.999403	2367.08	0.15573	-0.210882	0.832979	2520.15	2504.92	2176.24	2094.46	2236.54	2562.8	2632.21	2209.29
1810	ENSG00000093072	adenosine deaminase 2	ADA2	protein-coding	-0.226467	0.999403	2439.6	0.406906	-0.55656	0.577828	3671.97	2217.18	2160.84	2186.19	3006.49	3404.95	1225.45	1643.76
1811	ENSG00000093100				-2.1177	0.994155	12.6752	2.09922	-1.0088	0.31307	23.0718	0	50.0729	0	0	15.7525	12.5046	0
1812	ENSG00000093134	vanin 3	VNN3	protein-coding	0.182481	0.999403	11.8055	0.842941	0.216482	0.828612	16.8602	8.38888	7.70352	8.99297	34.1065	3.63518	8.75321	6.0035
1813	ENSG00000093144	ethylmalonyl-CoA decarboxylase 1	ECHDC1	protein-coding	0.933474	0.0695207	2451.72	0.126662	7.36979	1.70897e-13	1600.83	1552.78	1534.93	3189.81	2695.27	3235.31	2883.56	2921.3
1814	ENSG00000093167	LRR binding FLII interacting protein 2	LRRFIP2	protein-coding	0.400114	0.987725	2613.37	0.354842	1.12758	0.259496	2227.32	1805.29	2501.72	2090.87	1958.57	4838.43	2776.02	2708.78
1815	ENSG00000093183	SEC22 homolog C, vesicle trafficking protein	SEC22C	protein-coding	0.303456	0.974321	2157.87	0.179221	1.69319	0.0904192	1876.8	1768.38	2002.91	2927.21	2118.87	2167.78	2213.31	2187.67
1816	ENSG00000093217	xylulokinase	XYLB	protein-coding	-0.218399	0.999403	178.817	0.561187	-0.389174	0.697147	193.448	242.439	152.144	255.4	92.0876	313.837	117.543	63.6371
1817	ENSG00000094631	histone deacetylase 6	HDAC6	protein-coding	-0.310963	0.949057	2368.07	0.14908	-2.08588	0.0369896	2920.36	2681.09	2482.46	2071.98	2306.45	1916.95	2148.29	2417.01
1818	ENSG00000094661	olfactory receptor family 1 subfamily I member 1	OR1I1	protein-coding	-1.2757	0.923021	79.6853	0.531845	-2.39864	0.016456	102.048	129.189	147.33	70.1452	98.0562	24.2345	41.2651	25.2147
1819	ENSG00000094755	gamma-aminobutyric acid type A receptor subunit pi	GABRP	protein-coding	-0.804623	0.994827	42.6689	0.820299	-0.98089	0.326647	63.8912	47.8166	63.554	69.2459	63.9497	19.3876	7.50275	6.0035
1820	ENSG00000094804	cell division cycle 6	CDC6	protein-coding	1.50453	0.709601	1992.72	0.396057	3.79878	0.000145411	937.07	821.271	1024.57	4134.97	2060.03	3612.16	1853.18	1498.47
1821	ENSG00000094841	uracil phosphoribosyltransferase homolog	UPRT	protein-coding	0.568834	0.879668	756.427	0.201335	2.82531	0.00472354	665.533	577.994	498.803	841.742	796.387	1065.11	857.814	748.036
1822	ENSG00000094880	cell division cycle 23	CDC23	protein-coding	0.545715	0.848889	2877.15	0.180246	3.02762	0.00246488	2088.89	2140	2475.72	3335.49	2813.79	3095.96	3983.96	3083.4
1823	ENSG00000094914	aladin WD repeat nucleoporin	AAAS	protein-coding	0.110882	0.999403	2349.77	0.212094	0.522795	0.601117	2161.65	2400.9	2152.17	3226.68	2262.97	2388.31	2158.29	2047.19
1824	ENSG00000094916	chromobox 5	CBX5	protein-coding	0.63156	0.918787	16797.8	0.259715	2.43174	0.0150266	13903.4	11761.2	11850.9	18578.6	21569	26489.6	15929.6	14300.3
1825	ENSG00000094975	SUN domain containing ossification factor	SUCO	protein-coding	0.0603812	0.999403	1672.5	0.212419	0.284255	0.776215	1932.71	1492.38	1461.74	1465.85	1834.93	1525.56	1566.82	2100.02
1826	ENSG00000095002	mutS homolog 2	MSH2	protein-coding	1.29436	0.692139	3465.02	0.33301	3.88684	0.000101557	1388.75	2019.2	2040.47	5536.97	3595.68	6383.38	3846.41	2909.29
1827	ENSG00000095015	mitogen-activated protein kinase kinase kinase 1	MAP3K1	protein-coding	0.374932	0.997693	1905.71	0.434867	0.862177	0.38859	1901.65	1228.97	1691.88	1339.05	2083.91	3493.41	1015.37	2491.45
1828	ENSG00000095059	deoxyhypusine synthase	DHPS	protein-coding	-0.134479	0.999403	2575.82	0.202364	-0.664543	0.506343	2899.95	2744	2537.35	1956.87	2200.72	2646.41	3037.36	2583.9
1829	ENSG00000095066	hook microtubule tethering protein 2	HOOK2	protein-coding	-0.952572	0.569586	654.572	0.211371	-4.50663	6.58657e-06	1065.74	920.26	828.128	500.908	521.83	459.245	370.136	570.332
1830	ENSG00000095139	archain 1	ARCN1	protein-coding	0.630687	0.345756	10572.6	0.11382	5.54111	3.00568e-08	8179.84	7202.69	8240.84	12524.5	12130.8	11581.7	11938.1	12782.6
1831	ENSG00000095203	erythrocyte membrane protein band 4.1 like 4B	EPB41L4B	protein-coding	-0.649371	0.997693	67.1977	0.757014	-0.857807	0.390999	50.5805	93.1166	116.516	6.29508	30.6959	50.8925	115.042	74.4433
1832	ENSG00000095209	transmembrane protein 38B	TMEM38B	protein-coding	0.496802	0.970014	774.115	0.283251	1.75393	0.079443	571.471	617.422	658.651	1041.39	676.162	825.186	1186.68	615.959
1833	ENSG00000095261	proteasome 26S subunit, non-ATPase 5	PSMD5	protein-coding	0.248948	0.980997	2088.89	0.170353	1.46137	0.143914	1849.29	1811.16	1947.06	2767.14	2075.38	2130.22	2063.26	2067.6
1834	ENSG00000095303	prostaglandin-endoperoxide synthase 1	PTGS1	protein-coding	0.605762	0.999403	770.285	0.84155	0.719818	0.471637	1388.75	192.944	160.811	933.47	510.745	2212.61	435.159	327.791
1835	ENSG00000095319	nucleoporin 188	NUP188	protein-coding	0.346697	0.972932	6456.47	0.202728	1.71016	0.0872363	5246.17	5585.32	5726.6	8404.83	5656.57	7117.69	7987.93	5926.65
1836	ENSG00000095321	carnitine O-acetyltransferase	CRAT	protein-coding	-0.614261	0.945895	421.162	0.289927	-2.11867	0.0341181	477.409	674.466	460.285	337.236	246.42	327.166	357.631	488.685
1837	ENSG00000095370	SH2 domain containing 3C	SH2D3C	protein-coding	0.546324	0.971863	1789.36	0.318173	1.71706	0.0859674	1885.68	1374.94	908.052	1742.84	2611.71	1598.27	1794.41	2399
1838	ENSG00000095380	N-acetylneuraminate synthase	NANS	protein-coding	0.518295	0.879668	1583.66	0.183699	2.82144	0.00478092	1364.79	1183.67	1192.12	2014.43	1674.63	2028.43	1763.15	1448.04
1839	ENSG00000095383	TBC1 domain family member 2	TBC1D2	protein-coding	0.464052	0.997459	40.8378	0.519515	0.89324	0.371729	19.5223	25.1666	54.8876	68.3466	62.2444	31.5049	35.0128	30.0175
1840	ENSG00000095397	whirlin	WHRN	protein-coding	-1.82699	0.975456	216.228	1.11437	-1.63948	0.101112	222.732	99.8277	854.127	23.3817	26.4326	449.551	23.7587	30.0175
1841	ENSG00000095485	CWF19 like cell cycle control factor 1	CWF19L1	protein-coding	-0.0455762	0.999403	1731.89	0.142936	-0.318858	0.749834	1879.46	1749.92	1668.77	1652.91	1663.55	1969.06	1556.82	1714.6
1842	ENSG00000095539	semaphorin 4G	SEMA4G	protein-coding	-1.0893	0.948633	53.4948	0.521117	-2.09032	0.0365894	77.2018	74.661	87.6275	8.99297	40.0752	47.2574	52.5192	39.6231
1843	ENSG00000095564	B-TFIID TATA-box binding protein associated factor 1	BTAF1	protein-coding	-0.287555	0.985195	11633	0.229281	-1.25416	0.209783	12425.9	11914.7	15001.6	8436.31	11604.7	8665.06	12435.8	12579.7
1844	ENSG00000095574	IKAROS family zinc finger 5	IKZF5	protein-coding	-0.273804	0.980997	1619.65	0.19424	-1.40962	0.158652	1729.5	1765.02	1952.84	1239.23	1650.76	1257.77	1663.11	1698.99
1845	ENSG00000095585	B cell linker	BLNK	protein-coding	0.00963538	0.999403	9675.12	0.21236	0.0453728	0.96381	11336.2	9438.33	8129.14	9431.83	8535.16	8971.63	9174.61	12384
1846	ENSG00000095587	tolloid like 2	TLL2	protein-coding	-0.241936	0.999403	92.3693	0.503716	-0.480302	0.631012	96.7241	88.9221	121.33	117.808	83.561	31.5049	55.0202	144.084
1847	ENSG00000095637	sorbin and SH3 domain containing 1	SORBS1	protein-coding	0.482207	0.999403	102.589	0.903077	0.53396	0.593369	105.598	43.6222	97.2569	35.9719	92.0876	15.7525	376.388	54.0315
1848	ENSG00000095739	BMP and activin membrane bound inhibitor	BAMBI	protein-coding	1.48046	0.980997	106.733	1.06103	1.39531	0.162924	44.3689	78.8555	27.9252	178.061	293.316	209.629	2.50092	19.2112
1849	ENSG00000095752	interleukin 11	IL11	protein-coding	-1.39565	0.971247	22.7826	0.810674	-1.72159	0.0851438	41.7067	37.75	32.7399	17.9859	34.9592	1.21173	7.50275	8.40489
1850	ENSG00000095787	WW domain containing adaptor with coiled-coil	WAC	protein-coding	0.343934	0.980572	12559.1	0.228467	1.5054	0.132221	11121.5	10043.2	11085.4	10082	11436.8	14522.5	15945.8	16235.9
1851	ENSG00000095794	cAMP responsive element modulator	CREM	protein-coding	0.736485	0.967597	1349.29	0.402371	1.83036	0.0671955	1205.06	704.666	948.495	1779.71	1762.45	651.909	1705.63	2036.39
1852	ENSG00000095906	nucleotide binding protein 2	NUBP2	protein-coding	-0.196106	0.980997	1450.46	0.131256	-1.49408	0.135156	1497.01	1708.81	1521.44	1518.01	1344.65	1294.12	1327.99	1391.61
1853	ENSG00000095932	small integral membrane protein 24	SMIM24	protein-coding	0.608473	0.999403	8.74094	0.83271	0.730714	0.464954	10.6485	5.03333	3.85176	1.79859	5.96864	16.9642	11.2541	14.4084
1854	ENSG00000095951	HIVEP zinc finger 1	HIVEP1	protein-coding	-0.508468	0.955775	4141.27	0.259341	-1.96062	0.0499237	4302.89	5271.57	5680.38	2860.66	2705.5	3589.14	4750.49	3969.51
1855	ENSG00000096060	FKBP prolyl isomerase 5	FKBP5	protein-coding	1.03317	0.949057	6219.41	0.49568	2.08434	0.0371293	4123.64	3042.65	4113.68	5415.57	3549.64	16473.4	6926.29	6110.36
1856	ENSG00000096063	SRSF protein kinase 1	SRPK1	protein-coding	0.807921	0.826647	6628.78	0.255165	3.16627	0.00154406	4090.81	4930.14	4514.26	7858.06	5893.61	11002.5	8084.21	6656.68
1857	ENSG00000096070	bromodomain and PHD finger containing 3	BRPF3	protein-coding	0.162936	0.999029	1549.65	0.203695	0.799903	0.423767	1433.11	1350.61	1541.67	1507.22	1469.99	2138.7	1443.03	1512.88
1858	ENSG00000096080	mitochondrial ribosomal protein S18A	MRPS18A	protein-coding	0.538912	0.755035	2077.97	0.151667	3.55327	0.000380477	1622.13	1556.14	1680.33	2543.21	2068.56	2676.71	2275.83	2200.88
1859	ENSG00000096092	transmembrane protein 14A	TMEM14A	protein-coding	0.72781	0.841634	397.51	0.237147	3.06903	0.00214757	283.073	260.055	303.326	572.852	505.629	471.362	325.119	458.667
1860	ENSG00000096093	EF-hand domain containing 1	EFHC1	protein-coding	-0.755583	0.974907	427.367	0.456347	-1.65572	0.0977786	615.84	553.666	551.764	438.857	527.798	116.326	330.121	284.566
1861	ENSG00000096264	natural cytotoxicity triggering receptor 2	NCR2	protein-coding	0.634036	0.999213	122.95	0.811886	0.780942	0.434837	33.7203	99.8277	140.589	70.1452	68.213	27.8697	163.81	379.421
1862	ENSG00000096384	heat shock protein 90 alpha family class B member 1	HSP90AB1	protein-coding	0.84302	0.882144	101605	0.306032	2.75467	0.00587506	57376.9	73026	73332.7	118892	77908.7	181581	123056	107665
1863	ENSG00000096401	cell division cycle 5 like	CDC5L	protein-coding	0.5433	0.931847	4028.43	0.238162	2.28122	0.0225355	3197.22	3082.07	3118.96	4206.91	3391.89	6223.43	4779.25	4227.66
1864	ENSG00000096433	inositol 1,4,5-trisphosphate receptor type 3	ITPR3	protein-coding	-0.539739	0.980572	6318.86	0.358571	-1.50525	0.132259	8008.58	7648.98	7892.25	4715.01	3774.74	8179.16	7063.84	3268.3
1865	ENSG00000096654	zinc finger protein 184	ZNF184	protein-coding	0.498535	0.977638	644.88	0.319247	1.5616	0.118383	537.751	547.794	451.619	456.843	557.642	992.405	695.255	919.736
1866	ENSG00000096696	desmoplakin	DSP	protein-coding	-0.285219	0.999403	4.55349	1.81172	-0.15743	0.874906	12.4233	0	2.88882	0	2.55799	0	13.755	4.8028
1867	ENSG00000096717	sirtuin 1	SIRT1	protein-coding	-0.163613	0.999403	1277.18	0.294252	-0.556029	0.578191	1203.28	1292.73	1610.03	1009.01	944.751	1272.31	1841.92	1043.41
1868	ENSG00000096746	heterogeneous nuclear ribonucleoprotein H3	HNRNPH3	protein-coding	0.515411	0.967597	10720.1	0.282669	1.82337	0.0682472	7555.13	8718.56	9081.48	11794.3	9187.44	18286.2	11271.6	9866.15
1869	ENSG00000096872	intraflagellar transport 74	IFT74	protein-coding	0.871931	0.796003	1075.73	0.260844	3.34274	0.000829571	585.669	683.694	855.09	1090.85	1019.78	1221.42	1716.88	1432.43
1870	ENSG00000096968	Janus kinase 2	JAK2	protein-coding	0.610076	0.980997	2128.09	0.425771	1.43287	0.151894	1816.46	1632.48	1354.86	1768.02	2739.61	1004.52	3511.29	3197.46
1871	ENSG00000096996	interleukin 12 receptor subunit beta 1	IL12RB1	protein-coding	0.149732	0.999403	856.725	0.459612	0.325779	0.744592	869.63	833.855	702.946	1113.33	1632	559.818	431.408	710.814
1872	ENSG00000097007	ABL proto-oncogene 1, non-receptor tyrosine kinase	ABL1	protein-coding	0.106111	0.999403	3831.92	0.241367	0.439624	0.660209	3909.78	2951.21	4110.79	3016.24	3421.74	4270.13	4018.97	4956.49
1873	ENSG00000097021	acyl-CoA thioesterase 7	ACOT7	protein-coding	1.08705	0.86747	2440.3	0.371157	2.92882	0.0034025	1136.73	1284.34	1878.69	4741.09	2120.57	3713.94	2542.18	2104.83
1874	ENSG00000097033	SH3 domain containing GRB2 like, endophilin B1	SH3GLB1	protein-coding	0.333881	0.980997	5790.99	0.231666	1.44122	0.149524	5184.94	4674.28	5081.43	5283.37	5344.49	5382.49	6958.8	8418.1
1875	ENSG00000097046	cell division cycle 7	CDC7	protein-coding	0.53608	0.975456	1511.42	0.327929	1.63475	0.102102	1121.64	1145.92	1271.08	1529.7	1416.27	2830.59	1601.84	1174.28
1876	ENSG00000097096	synapse defective Rho GTPase homolog 2	SYDE2	protein-coding	-1.10701	0.97119	203.674	0.6422	-1.72378	0.0847476	151.741	368.272	398.657	194.248	122.783	29.0815	261.346	103.26
1877	ENSG00000099139	proprotein convertase subtilisin/kexin type 5	PCSK5	protein-coding	-2.9446	0.581795	71.2456	0.661998	-4.44805	8.66531e-06	75.4271	150.161	243.624	37.7705	24.7272	9.69382	23.7587	4.8028
1878	ENSG00000099194	stearoyl-CoA desaturase	SCD	protein-coding	1.41857	0.566659	36427.9	0.311231	4.55794	5.1658e-06	20824.1	17921.2	14674.2	37453	45111	69945.7	53064.4	32429.7
1879	ENSG00000099203	transmembrane p24 trafficking protein 1	TMED1	protein-coding	-0.230664	0.991476	454.32	0.220374	-1.04669	0.295242	583.894	520.949	396.731	423.569	460.438	352.613	498.933	397.431
1880	ENSG00000099204	actin binding LIM protein 1	ABLIM1	protein-coding	0.53129	0.986944	2503.21	0.436223	1.21793	0.223249	2434.96	1211.35	2228.24	1569.27	1856.25	3346.79	2698.49	4680.33
1881	ENSG00000099219	endoplasmic reticulum metallopeptidase 1	ERMP1	protein-coding	0.157851	0.999403	2066.42	0.281017	0.561711	0.574313	2271.69	1589.69	1920.1	1605.25	2571.63	2673.07	2325.85	1574.12
1882	ENSG00000099246	RAB18, member RAS oncogene family	RAB18	protein-coding	0.31204	0.907351	2226.14	0.123083	2.53521	0.0112381	1892.78	1864.01	2046.25	2547.71	2259.56	2319.25	2292.09	2587.51
1883	ENSG00000099250	neuropilin 1	NRP1	protein-coding	3.44579	0.620774	61.6816	0.802217	4.29534	1.74427e-05	12.4233	7.54999	5.77764	55.7564	185.881	124.808	10.0037	91.2531
1884	ENSG00000099251	hydroxysteroid 17-beta dehydrogenase 7 pseudogene 2	HSD17B7P2	pseudo	-0.122564	0.999403	495.939	0.239496	-0.511758	0.60882	563.484	533.533	470.877	517.096	498.808	591.323	330.121	462.269
1885	ENSG00000099256	phosphoribosyl transferase domain containing 1	PRTFDC1	protein-coding	2.99982	0.831955	256.77	0.956833	3.13516	0.00171762	59.4543	25.1666	58.7393	268.89	266.031	1268.68	38.7642	68.4399
1886	ENSG00000099282	tetraspanin 15	TSPAN15	protein-coding	-1.05352	0.980997	241.69	0.756212	-1.39316	0.163572	47.031	286.9	738.575	269.789	106.583	198.723	215.079	70.8413
1887	ENSG00000099284	macroH2A.2 histone	MACROH2A2	protein-coding	-0.943387	0.986248	10.8453	0.767585	-1.22903	0.219059	4.43689	20.9722	21.1847	5.39578	12.7899	2.42345	8.75321	10.8063
1888	ENSG00000099290	WASH complex subunit 2A	WASHC2A	protein-coding	0.0621669	0.999403	4420.09	0.316471	0.196438	0.844268	3521.11	4353.83	5029.43	3044.12	3402.98	4490.66	6614.92	4903.66
1889	ENSG00000099308	microtubule associated serine/threonine kinase 3	MAST3	protein-coding	-0.0860737	0.999403	3046.58	0.278608	-0.308942	0.757366	3112.03	3168.48	3202.74	2402.92	3892.41	1939.98	3525.04	3129.02
1890	ENSG00000099326	myeloid zinc finger 1	MZF1	protein-coding	-1.29812	0.732415	1147.27	0.355203	-3.65458	0.000257607	2312.5	1936.99	1221.97	740.121	1173.26	535.583	647.737	609.955
1891	ENSG00000099330	occludin/ELL domain containing 1	OCEL1	protein-coding	-0.207203	0.999403	405.317	0.288471	-0.71828	0.472585	454.337	426.155	445.841	270.688	353.002	431.375	307.613	553.522
1892	ENSG00000099331	myosin IXB	MYO9B	protein-coding	-0.273211	0.989501	16365.3	0.255357	-1.06992	0.284656	16475	19264.2	19290.6	13780.8	16565.5	10534.8	14647.9	20363.9
1893	ENSG00000099337	potassium two pore domain channel subfamily K member 6	KCNK6	protein-coding	-1.56635	0.882949	360.169	0.574426	-2.72681	0.00639499	1016.93	416.927	410.212	296.768	211.46	58.1629	156.307	314.583
1894	ENSG00000099338	cation channel sperm associated auxiliary subunit gamma	CATSPERG	protein-coding	-1.95947	0.230356	75.6668	0.320245	-6.11866	9.43631e-10	126.895	140.094	157.922	35.0726	52.8651	31.5049	23.7587	37.2217
1895	ENSG00000099341	proteasome 26S subunit, non-ATPase 8	PSMD8	protein-coding	0.928482	0.378188	5891.56	0.173753	5.34367	9.10817e-08	3459	3956.2	3881.61	7804.1	6157.08	8393.63	7076.34	6404.53
1896	ENSG00000099364	F-box and leucine rich repeat protein 19	FBXL19	protein-coding	0.324639	0.980997	1716.42	0.232061	1.39894	0.161832	1964.65	1349.77	1133.38	2102.56	1809.35	1822.44	1718.13	1831.07
1897	ENSG00000099365	syntaxin 1B	STX1B	protein-coding	-0.820738	0.984118	183.692	0.641214	-1.27997	0.200554	259.114	227.339	269.623	127.7	149.216	282.332	133.799	20.4119
1898	ENSG00000099377	hydroxy-delta-5-steroid dehydrogenase, 3 beta- and steroid delta-isomerase 7	HSD3B7	protein-coding	-0.480126	0.993181	39.5149	0.46559	-1.03122	0.302438	63.0038	36.0722	45.2582	44.9649	37.5172	44.8339	31.2615	13.2077
1899	ENSG00000099381	SET domain containing 1A, histone lysine methyltransferase	SETD1A	protein-coding	-0.0939616	0.999403	2870.18	0.204521	-0.459422	0.645931	2891.07	3325.35	2746.3	2949.69	2042.13	2915.42	3054.87	3036.57
1900	ENSG00000099385	BAF chromatin remodeling complex subunit BCL7C	BCL7C	protein-coding	0.0132726	0.999403	729.622	0.24442	0.0543025	0.956694	629.15	600.644	946.57	618.716	729.88	787.623	651.489	872.908
1901	ENSG00000099617	ephrin A2	EFNA2	protein-coding	-5.25768	0.911202	2.82609	2.09965	-2.50408	0.012277	4.43689	0.838888	17.3329	0	0	0	0	0
1902	ENSG00000099622	cold inducible RNA binding protein	CIRBP	protein-coding	-0.0350416	0.999403	5948.86	0.225278	-0.155548	0.876389	5963.17	6239.65	5916.3	5658.38	7583.58	5418.84	4341.59	6469.37
1903	ENSG00000099624	ATP synthase F1 subunit delta	ATP5F1D	protein-coding	-0.105039	0.999403	2802.94	0.169593	-0.619358	0.535681	2697.63	2893.32	3203.7	2873.25	2384.05	2822.11	2409.63	3139.83
1904	ENSG00000099715	protocadherin 11 Y-linked	PCDH11Y	protein-coding	-1.00585	0.952441	66.509	0.496392	-2.02632	0.0427319	76.3144	94.7943	119.404	59.3536	28.1379	32.7166	92.5339	28.8168
1905	ENSG00000099725	protein kinase Y-linked (pseudogene)	PRKY	pseudo	-0.940652	0.643503	1205.48	0.22355	-4.2078	2.57867e-05	1805.81	1806.13	1550.33	795.878	1104.2	695.531	836.557	1049.41
1906	ENSG00000099769	insulin like growth factor binding protein acid labile subunit	IGFALS	protein-coding	-0.202565	0.999403	5.247	2.0036	-0.1011	0.919471	0	8.38888	8.66646	0	0	1.21173	22.5082	1.2007
1907	ENSG00000099783	heterogeneous nuclear ribonucleoprotein M	HNRNPM	protein-coding	1.16176	0.703575	14656.7	0.303583	3.82685	0.000129796	7189.53	8586.02	9019.85	23959.1	14270.2	25560.2	14587.8	14080.6
1908	ENSG00000099785	membrane associated ring-CH-type finger 2	MARCHF2	protein-coding	0.472077	0.995211	405.635	0.486553	0.970247	0.331923	190.786	360.722	428.508	493.714	492.839	196.3	311.364	770.849
1909	ENSG00000099795	NADH:ubiquinone oxidoreductase subunit B7	NDUFB7	protein-coding	-0.0286034	0.999403	1891.52	0.232955	-0.122785	0.902277	1648.75	2125.74	1971.14	2482.06	1740.29	2011.47	1591.83	1560.91
1910	ENSG00000099797	trans-2,3-enoyl-CoA reductase	TECR	protein-coding	0.143913	0.999403	2231.13	0.267518	0.537954	0.590609	2024.11	2269.19	1988.47	2930.81	2135.07	2700.94	2329.6	1470.86
1911	ENSG00000099800	translocase of inner mitochondrial membrane 13	TIMM13	protein-coding	0.0752341	0.999403	1972.82	0.195245	0.385332	0.699992	1985.06	1926.09	1815.14	2282.42	1546.73	2219.88	2184.55	1822.66
1912	ENSG00000099804	cell division cycle 34, ubiqiutin conjugating enzyme	CDC34	protein-coding	-0.435758	0.974321	1184.92	0.257462	-1.69251	0.0905487	1432.23	1312.02	1501.22	850.735	740.111	1254.14	1315.48	1073.43
1913	ENSG00000099810	methylthioadenosine phosphorylase	MTAP	protein-coding	0.366183	0.987725	2113.51	0.329331	1.1119	0.266181	1900.76	1874.91	1594.63	1874.14	2040.42	3813.31	1601.84	2208.09
1914	ENSG00000099812	mitotic spindle positioning	MISP	protein-coding	-1.29939	0.98318	7.29654	0.970644	-1.33869	0.180671	20.4097	5.03333	9.62939	2.69789	11.9373	1.21173	6.25229	1.2007
1915	ENSG00000099814	centrosomal protein 170B	CEP170B	protein-coding	-1.07136	0.954876	54.8598	0.544524	-1.96752	0.0491231	130.444	26.0055	88.5904	35.9719	53.7178	32.7166	45.0165	26.4154
1916	ENSG00000099817	RNA polymerase II, I and III subunit E	POLR2E	protein-coding	0.35279	0.983368	4844.62	0.270863	1.30247	0.192757	3619.61	4381.51	4388.12	7760.03	4232.62	5420.06	4440.38	4514.63
1917	ENSG00000099821	RNA polymerase mitochondrial	POLRMT	protein-coding	-0.709871	0.800424	2333.83	0.215395	-3.29568	0.000981844	2727.8	3596.31	2922.52	1912.8	1454.64	2301.07	1803.16	1952.34
1918	ENSG00000099822	hyperpolarization activated cyclic nucleotide gated potassium and sodium channel 2	HCN2	protein-coding	-0.824634	0.999403	34.2677	1.2143	-0.679101	0.497074	78.0892	23.4889	39.4805	0	18.7586	2.42345	66.2743	45.6266
1919	ENSG00000099834	cadherin related family member 5	CDHR5	protein-coding	-0.614218	0.999403	1.91601	1.80007	-0.341219	0.732938	3.54951	0.838888	2.88882	1.79859	0	0	6.25229	0
1920	ENSG00000099840	IZUMO family member 4	IZUMO4	protein-coding	-1.08366	0.722205	1202.35	0.291564	-3.71672	0.00020183	2322.27	1412.69	1649.52	603.428	1019.78	727.036	820.301	1063.82
1921	ENSG00000099849	Ras association domain family member 7	RASSF7	protein-coding	0.231475	0.999403	482.108	0.357787	0.646961	0.517657	497.819	394.277	413.101	657.386	729.027	504.078	291.357	369.815
1922	ENSG00000099860	growth arrest and DNA damage inducible beta	GADD45B	protein-coding	-0.447062	0.987725	5412.29	0.392903	-1.13784	0.255186	6489.39	7124.68	5866.23	2473.97	2904.17	6121.65	5799.63	6518.6
1923	ENSG00000099864	paralemmin	PALM	protein-coding	0.176787	0.999403	27.0968	1.19795	0.147575	0.882678	18.6349	15.9389	40.4435	7.19438	0	38.7753	83.7807	12.007
1924	ENSG00000099866	mucosal vascular addressin cell adhesion molecule 1	MADCAM1	protein-coding	-1.17458	0.980997	13.3701	0.820412	-1.43169	0.152232	18.6349	31.8777	10.5923	5.39578	3.41065	3.63518	25.0092	8.40489
1925	ENSG00000099875	MAPK interacting serine/threonine kinase 2	MKNK2	protein-coding	-0.712722	0.85496	49730.2	0.238578	-2.98737	0.00281387	60757.8	77278.4	59212.1	27892.6	38544.6	42381.4	46905.9	44868.9
1926	ENSG00000099889	ARVCF delta catenin family member	ARVCF	protein-coding	-1.06797	0.985195	32.7806	0.855	-1.24909	0.211631	113.584	7.54999	25.0364	31.4754	23.0219	21.8111	33.7624	6.0035
1927	ENSG00000099899	tRNA methyltransferase 2 homolog A	TRMT2A	protein-coding	-0.131129	0.996856	2092.22	0.14102	-0.929863	0.352442	2203.36	2202.92	2231.13	2332.78	1822.99	2080.54	1935.71	1928.32
1928	ENSG00000099901	RAN binding protein 1	RANBP1	protein-coding	1.02914	0.882708	7691.11	0.376421	2.73401	0.00625689	4205.28	4738.88	5035.21	9620.68	5596.88	16610.4	8439.34	7282.24
1929	ENSG00000099904	zinc finger DHHC-type palmitoyltransferase 8	ZDHHC8	protein-coding	-1.04389	0.324889	1625.58	0.184218	-5.6666	1.45658e-08	2447.39	2619.01	2126.17	1427.18	1167.3	1028.76	1055.39	1133.46
1930	ENSG00000099910	kelch like family member 22	KLHL22	protein-coding	-0.132471	0.999403	826.028	0.222462	-0.59548	0.551523	923.76	805.332	891.682	707.747	607.949	935.453	967.855	768.447
1931	ENSG00000099917	mediator complex subunit 15	MED15	protein-coding	0.082209	0.999403	4187.01	0.292451	0.281103	0.778631	3653.33	3661.75	4801.22	3127.76	3267.4	3906.61	5470.75	5607.27
1932	ENSG00000099937	serpin family D member 1	SERPIND1	protein-coding	-1.5311	0.994615	49.7169	1.55211	-0.986461	0.323907	65.6659	124.155	62.5911	114.211	0	0	27.5101	3.6021
1933	ENSG00000099940	synaptosome associated protein 29	SNAP29	protein-coding	0.697368	0.659821	2187.78	0.169646	4.11073	3.94402e-05	1615.03	1494.06	1617.74	2777.03	2112.9	2951.77	2414.63	2519.07
1934	ENSG00000099942	CRK like proto-oncogene, adaptor protein	CRKL	protein-coding	0.462477	0.897113	6372.38	0.177884	2.59989	0.00932546	5543.45	4702.81	5218.17	6134.11	7492.35	8493	7095.1	6300.07
1935	ENSG00000099949	leucine zipper like transcription regulator 1	LZTR1	protein-coding	0.00892891	0.999403	1781.4	0.226026	0.0395039	0.968489	1756.12	1923.57	1644.7	2341.77	1883.53	1383.79	1573.08	1744.62
1936	ENSG00000099953	matrix metallopeptidase 11	MMP11	protein-coding	-0.952449	0.986944	21.3879	0.797733	-1.19394	0.2325	19.5223	12.5833	59.7022	3.59719	17.0533	7.27036	23.7587	27.6161
1937	ENSG00000099954	CECR2 histone acetyl-lysine reader	CECR2	protein-coding	-1.30526	0.946865	36.2022	0.621813	-2.09912	0.0358065	87.8503	41.9444	43.3323	25.1803	30.6959	9.69382	42.5156	8.40489
1938	ENSG00000099956	SWI/SNF related, matrix associated, actin dependent regulator of chromatin, subfamily b, member 1	SMARCB1	protein-coding	-0.139597	0.999403	4973.18	0.317839	-0.439208	0.66051	4349.04	4503.15	6980.35	7107.14	3333.06	4503.99	4461.63	4547.05
1939	ENSG00000099957	purinergic receptor P2X 6	P2RX6	protein-coding	0.253626	0.999403	4.36151	1.79754	0.141096	0.887794	1.77475	4.19444	5.77764	17.0866	0	6.05864	0	0
1940	ENSG00000099958	derlin 3	DERL3	protein-coding	0.483611	0.999403	808.896	0.654676	0.738703	0.460087	765.806	592.255	585.467	921.779	2389.16	345.342	473.924	397.431
1941	ENSG00000099968	BCL2 like 13	BCL2L13	protein-coding	0.387576	0.971015	3109.7	0.223124	1.73705	0.0823789	2477.56	2567.84	2776.15	2815.7	2818.05	3146.86	4350.34	3925.09
1942	ENSG00000099974	D-dopachrome tautomerase like	DDTL	protein-coding	0.760792	0.999403	79.1094	1.0399	0.731601	0.464412	80.7513	0	84.7387	52.1592	53.7178	150.254	88.7825	122.471
1943	ENSG00000099977	D-dopachrome tautomerase	DDT	protein-coding	0.0875205	0.999403	165.552	0.185692	0.471322	0.637411	139.318	185.394	153.107	170.866	170.533	174.489	163.81	166.897
1944	ENSG00000099977	D-dopachrome tautomerase like	DDTL	protein-coding	0.0875205	0.999403	165.552	0.185692	0.471322	0.637411	139.318	185.394	153.107	170.866	170.533	174.489	163.81	166.897
1945	ENSG00000099984	glutathione S-transferase theta 2 (gene/pseudogene)	GSTT2	protein-coding	-1.22502	0.980997	12.0056	0.840665	-1.4572	0.14506	23.0718	15.1	18.2959	16.1873	11.0846	0	7.50275	4.8028
1946	ENSG00000099985	oncostatin M	OSM	protein-coding	-0.37505	0.999403	47.3599	0.562029	-0.667313	0.504572	51.4679	88.0832	25.9994	61.1522	17.9059	60.5864	41.2651	32.4189
1947	ENSG00000099991	calcineurin binding protein 1	CABIN1	protein-coding	0.154158	0.989281	4600.1	0.143641	1.07321	0.283177	3920.43	4492.24	4478.63	4924.55	4376.72	5421.27	4717.98	4469
1948	ENSG00000099992	TBC1 domain family member 10A	TBC1D10A	protein-coding	-0.175623	0.994615	753.156	0.177616	-0.988777	0.322772	933.521	752.482	748.204	851.634	665.077	667.662	710.26	696.406
1949	ENSG00000099994	sushi domain containing 2	SUSD2	protein-coding	-0.620455	0.997459	8.48948	0.702347	-0.883402	0.377019	17.7475	4.19444	10.5923	4.49649	7.67397	10.9055	7.50275	4.8028
1950	ENSG00000099995	splicing factor 3a subunit 1	SF3A1	protein-coding	0.620612	0.889902	9289	0.231466	2.68123	0.0073353	5752.87	7127.19	7978.92	11659.4	7776.29	12657.7	11144.1	10215.5
1951	ENSG00000099998	gamma-glutamyltransferase 5	GGT5	protein-coding	-1.06067	0.92275	26.5543	0.441546	-2.40217	0.0162983	47.031	36.0722	35.6288	25.1803	25.5799	13.329	20.0073	9.60559
1952	ENSG00000099999	ring finger protein 215	RNF215	protein-coding	-0.816341	0.82844	274.238	0.25835	-3.15982	0.00157865	315.019	360.722	452.582	252.702	251.536	155.101	191.32	214.925
1953	ENSG00000100003	SEC14 like lipid binding 2	SEC14L2	protein-coding	-0.134938	0.999403	60.7791	0.538871	-0.250408	0.802272	32.833	83.8888	76.0722	49.4613	36.6645	29.0815	103.788	74.4433
1954	ENSG00000100014	sperm antigen with calponin homology and coiled-coil domains 1 like	SPECC1L	protein-coding	0.265138	0.999029	3484.82	0.331717	0.799291	0.424122	2991.35	3087.95	3203.7	2546.81	2232.27	4872.35	4649.2	4294.9
1955	ENSG00000100023	peptidylprolyl isomerase like 2	PPIL2	protein-coding	0.152865	0.999213	3044.32	0.195441	0.782154	0.434124	2970.05	3031.74	2535.42	3590.89	3429.41	3179.57	2398.38	3219.07
1956	ENSG00000100024	beta-ureidopropionase 1	UPB1	protein-coding	0.353908	0.999403	556.045	0.759711	0.465846	0.641326	244.916	440.416	735.686	497.311	86.9716	1439.53	717.763	285.766
1957	ENSG00000100027	yippee like 1	YPEL1	protein-coding	-1.10454	0.980997	113.637	0.743605	-1.48539	0.137442	170.376	189.589	152.144	35.9719	106.583	10.9055	55.0202	188.51
1958	ENSG00000100028	small nuclear ribonucleoprotein D3 polypeptide	SNRPD3	protein-coding	1.08229	0.505752	6751.71	0.224111	4.82923	1.37064e-06	3858.32	3709.56	4358.26	9248.37	6430.78	10628.1	8526.87	7253.42
1959	ENSG00000100029	pescadillo ribosomal biogenesis factor 1	PES1	protein-coding	0.388997	0.967597	4648.37	0.211688	1.83759	0.0661223	4042	4149.14	3493.54	6257.31	3961.47	5719.35	4903.05	4661.11
1960	ENSG00000100030	mitogen-activated protein kinase 1	MAPK1	protein-coding	0.172093	0.999029	5623.07	0.215337	0.79918	0.424186	5325.15	4897.43	5407.87	4939.84	4548.1	6041.67	7022.57	6801.96
1961	ENSG00000100031	gamma-glutamyltransferase 1	GGT1	protein-coding	0.908942	0.984612	1169.32	0.716253	1.26902	0.204433	1042.67	763.388	459.322	1995.54	1488.75	2873.01	470.172	261.752
1962	ENSG00000100033	proline dehydrogenase 1	PRODH	protein-coding	0.0222232	0.999403	142.378	0.877521	0.025325	0.979796	126.008	98.1499	199.328	248.206	350.445	69.0684	25.0092	22.8133
1963	ENSG00000100034	protein phosphatase, Mg2+/Mn2+ dependent 1F	PPM1F	protein-coding	-0.366594	0.930879	1233.1	0.157437	-2.32851	0.019885	1406.49	1395.91	1501.22	1110.63	1226.98	1245.66	974.107	1003.78
1964	ENSG00000100036	solute carrier family 35 member E4	SLC35E4	protein-coding	-0.673367	0.987725	70.3653	0.585956	-1.14918	0.250483	93.1746	87.2443	95.331	113.311	60.5391	35.1401	63.7734	14.4084
1965	ENSG00000100038	DNA topoisomerase III beta	TOP3B	protein-coding	-0.078581	0.999403	1436.4	0.201494	-0.389992	0.696542	1518.3	1553.62	1385.67	1292.29	1787.18	1314.72	1154.17	1485.26
1966	ENSG00000100055	cytohesin 4	CYTH4	protein-coding	-0.0525532	0.999403	1490.3	0.425988	-0.123368	0.901816	1470.38	2111.48	991.828	1607.94	2567.37	945.147	1110.41	1117.85
1967	ENSG00000100056	ess-2 splicing factor homolog	ESS2	protein-coding	0.0971408	0.999403	796.934	0.186211	0.521671	0.6019	693.042	777.649	820.424	872.318	759.723	656.756	857.814	937.746
1968	ENSG00000100058	crystallin beta B2 pseudogene 1	CRYBB2P1	pseudo	-0.542721	0.824115	945.069	0.169991	-3.19265	0.00140975	1149.15	1187.03	1191.16	893.901	868.011	883.349	692.754	695.205
1969	ENSG00000100060	MFNG O-fucosylpeptide 3-beta-N-acetylglucosaminyltransferase	MFNG	protein-coding	-0.0787695	0.999403	2455.06	0.209188	-0.37655	0.706508	2650.6	2657.6	2311.05	2886.74	2748.99	2053.88	1919.45	2412.2
1970	ENSG00000100065	caspase recruitment domain family member 10	CARD10	protein-coding	-2.9755	0.930879	2.3105	1.29155	-2.30382	0.0212329	5.32426	5.03333	4.8147	0.899297	0	1.21173	0	1.2007
1971	ENSG00000100068	LDL receptor related protein 5 like	LRP5L	pseudo	-1.34043	0.569102	365.627	0.294754	-4.54762	5.42552e-06	559.935	610.71	592.208	130.398	224.25	264.157	257.594	285.766
1972	ENSG00000100075	solute carrier family 25 member 1	SLC25A1	protein-coding	0.596088	0.796458	3431.43	0.179352	3.32357	0.000888739	2813.87	2535.96	2449.72	3412.83	3776.44	4833.58	3585.06	4043.95
1973	ENSG00000100077	G protein-coupled receptor kinase 3	GRK3	protein-coding	0.402391	0.967597	5154.04	0.219875	1.83009	0.0672372	4348.15	4546.77	3978.87	5904.78	5744.39	7309.14	4314.08	5086.16
1974	ENSG00000100083	golgi associated, gamma adaptin ear containing, ARF binding protein 1	GGA1	protein-coding	-0.712485	0.765122	3708.02	0.204383	-3.48602	0.000490266	4384.53	4586.2	5736.23	2857.97	3403.83	3492.2	2731	2472.24
1975	ENSG00000100084	histone cell cycle regulator	HIRA	protein-coding	0.324093	0.974321	2419.1	0.191068	1.69622	0.0898447	2046.29	2141.68	2082.84	3384.95	2372.11	2511.91	2278.33	2534.68
1976	ENSG00000100092	SH3 domain binding protein 1	SH3BP1	protein-coding	0.466449	0.959531	2816.32	0.244546	1.90741	0.0564681	1892.78	2250.74	2677.93	2446.99	3247.79	4168.34	2952.33	2893.69
1977	ENSG00000100097	galectin 1	LGALS1	protein-coding	0.428008	0.984169	12479.6	0.334923	1.27793	0.201275	8953.64	7907.36	13931.8	15465.2	17108.7	15391.4	13176.1	7903
1978	ENSG00000100099	HPS4 biogenesis of lysosomal organelles complex 3 subunit 2	HPS4	protein-coding	-0.327093	0.930879	3313.57	0.142215	-2.29999	0.021449	3768.69	3951.16	3663.02	2545.01	3076.41	3094.75	3142.4	3267.1
1979	ENSG00000100100	phosphoinositide-3-kinase interacting protein 1	PIK3IP1	protein-coding	0.528154	0.997459	412.823	0.592129	0.891957	0.372416	299.933	324.65	345.695	224.824	547.41	118.749	555.203	886.116
1980	ENSG00000100101				-0.249865	0.999403	68.0017	1.18468	-0.210914	0.832955	115.359	31.0389	79.924	0.899297	7.67397	198.723	88.7825	21.6126
1981	ENSG00000100104	SRR1 domain containing	SRRD	protein-coding	0.559521	0.80956	1309.03	0.172271	3.24791	0.00116255	969.903	1036.87	1022.64	1622.33	1178.38	1606.75	1449.28	1586.12
1982	ENSG00000100105	POZ/BTB and AT hook containing zinc finger 1	PATZ1	protein-coding	0.3101	0.949688	1471.73	0.150716	2.05752	0.0396365	1222.81	1268.4	1349.08	1478.44	1781.21	1744.89	1461.79	1467.25
1983	ENSG00000100106	TRIO and F-actin binding protein	TRIOBP	protein-coding	-0.0108852	0.999403	1835.42	0.24524	-0.0443859	0.964597	2143.9	1744.05	1643.74	1405.6	1792.3	1885.45	1608.09	2460.23
1984	ENSG00000100109	tuftelin interacting protein 11	TFIP11	protein-coding	0.398735	0.899832	2137.36	0.15412	2.58717	0.00967685	1764.11	1879.95	1704.4	2722.17	2294.52	2102.35	2149.54	2481.85
1985	ENSG00000100116	glycine C-acetyltransferase	GCAT	protein-coding	0.346879	0.983204	430.069	0.262123	1.32334	0.185721	259.114	406.861	437.175	571.054	432.3	454.398	501.434	378.22
1986	ENSG00000100121	gamma-glutamyltransferase light chain 2	GGTLC2	protein-coding	0.56175	0.999403	8.99752	1.17916	0.476399	0.63379	9.76115	4.19444	6.74058	0	5.96864	26.658	16.256	2.4014
1987	ENSG00000100122	crystallin beta B1	CRYBB1	protein-coding	0.752248	0.999403	3.93344	1.36152	0.552506	0.580602	2.66213	0	5.77764	11.6909	7.67397	1.21173	1.25046	1.2007
1988	ENSG00000100124	ankyrin repeat domain 54	ANKRD54	protein-coding	-0.127543	0.999403	866.589	0.226632	-0.562776	0.573587	717.888	1135.85	890.719	918.182	684.688	928.183	790.29	866.905
1989	ENSG00000100129	eukaryotic translation initiation factor 3 subunit L	EIF3L	protein-coding	0.732854	0.732415	22491.8	0.199962	3.66496	0.000247376	14404.8	16051.3	17273.2	21861	25087.1	24938.6	26506	33812.9
1990	ENSG00000100138	small nuclear ribonucleoprotein 13	SNU13	protein-coding	0.291398	0.977638	4892.56	0.188364	1.54699	0.121865	4010.06	4173.47	4693.37	6351.73	4697.32	5842.95	4650.45	4721.15
1991	ENSG00000100139	MICAL like 1	MICALL1	protein-coding	-0.238316	0.983204	1599.6	0.181561	-1.3126	0.189319	1720.62	1911.83	1671.66	1659.2	1559.52	1234.75	1334.24	1704.99
1992	ENSG00000100142	RNA polymerase II, I and III subunit F	POLR2F	protein-coding	0.35266	0.980997	912.25	0.23842	1.47915	0.1391	695.704	802.816	834.869	1304.88	863.748	1130.54	816.549	848.894
1993	ENSG00000100147	coiled-coil domain containing 134	CCDC134	protein-coding	0.287081	0.991883	318.2	0.274972	1.04404	0.296469	252.902	370.788	215.698	366.014	428.037	334.437	276.351	301.375
1994	ENSG00000100150	DEP domain containing 5, GATOR1 subcomplex subunit	DEPDC5	protein-coding	-0.109079	0.999403	1366.85	0.200688	-0.543526	0.586767	1449.97	1396.75	1449.22	1536.9	1125.52	1239.6	1610.59	1126.26
1995	ENSG00000100151	protein interacting with PRKCA 1	PICK1	protein-coding	0.0424034	0.999403	596.257	0.170931	0.248073	0.804078	608.741	583.027	563.32	526.089	562.758	575.57	627.73	722.821
1996	ENSG00000100154	tetratricopeptide repeat domain 28	TTC28	protein-coding	1.75378	0.817085	212.287	0.544317	3.22198	0.00127307	38.1572	65.4333	153.107	228.421	302.695	378.059	405.148	127.274
1997	ENSG00000100162	centromere protein M	CENPM	protein-coding	0.645636	0.980997	1384.2	0.443897	1.45447	0.145815	963.692	1321.25	784.796	2149.32	1549.29	2542.2	945.346	817.676
1998	ENSG00000100167	septin 3	SEPTIN3	protein-coding	-0.354906	0.999403	324.903	0.686198	-0.517206	0.605012	280.411	236.566	611.467	368.712	137.279	238.71	655.24	70.8413
[truncated: 24,957 more rows]

## Sheet: M vs X
					Host genome (M vs X)
Index	Ensembl_ID	Gene name	Symbol	Category	Log2(FC)	p.adj	baseMean	lfcSE	stat	p.value	M1	M2	M3	X1	X2	X5	X6	X7
1	ENSG00000000003	tetraspanin 6	TSPAN6	protein-coding	1.05244	0.999488	46.5968	1.03289	1.01893	0.308236	27.5385	4.03148	52.0178	68.9605	68.0234	4.75341	11.0927	136.357
2	ENSG00000000419	dolichyl-phosphate mannosyltransferase subunit 1, catalytic	DPM1	protein-coding	0.182617	0.999488	2148.79	0.328738	0.555508	0.578547	1769.81	1605.54	2568.81	1954.46	1437.62	3105.16	2463.8	2285.15
3	ENSG00000000457	SCY1 like pseudokinase 3	SCYL3	protein-coding	-0.081241	0.999488	1219.51	0.239056	-0.339841	0.733976	1193.34	1205.41	1389.74	1298.9	1278.34	830.658	1183.22	1376.5
4	ENSG00000000460	chromosome 1 open reading frame 112	C1orf112	protein-coding	-0.406417	0.999488	1432.65	0.418324	-0.971535	0.331282	1685.36	1136.88	2254.97	1992	1138.15	1584.07	952.736	717.048
5	ENSG00000000938	FGR proto-oncogene, Src family tyrosine kinase	FGR	protein-coding	0.220796	0.999488	6179.6	0.608977	0.362569	0.716927	5314.01	9367.15	2121.46	3860.04	13935.7	3638.74	4311.35	6888.37
6	ENSG00000001036	alpha-L-fucosidase 2	FUCA2	protein-coding	0.202171	0.999488	1441.61	0.260921	0.774834	0.438438	994.14	1498.7	1460.83	1717.9	1630.9	1650.62	1108.03	1471.71
7	ENSG00000001084	glutamate-cysteine ligase catalytic subunit	GCLC	protein-coding	0.207228	0.999488	1089.21	0.274805	0.754091	0.450795	880.314	1029.04	1070.7	1422.86	968.089	1483.06	965.061	894.547
8	ENSG00000001167	nuclear transcription factor Y subunit alpha	NFYA	protein-coding	0.207439	0.999488	3230.16	0.257308	0.806191	0.420133	2454.6	3550.73	2830.64	2527.97	3017.09	3555.55	3953.92	3950.82
9	ENSG00000001460	sperm tail PG-rich repeat containing 1	STPG1	protein-coding	0.349297	0.999488	116.916	0.613233	0.569599	0.56895	47.7334	146.141	105.77	154.506	134.388	28.5205	120.787	197.482
10	ENSG00000001461	NIPA like domain containing 3	NIPAL3	protein-coding	0.354752	0.999488	1122.86	0.39846	0.890309	0.3733	753.637	1029.04	1086.31	1130.43	1583.62	569.221	1094.48	1736.2
11	ENSG00000001497	LAS1 like ribosome biogenesis factor	LAS1L	protein-coding	0.041986	0.999488	3761.76	0.259852	0.161577	0.871639	3125.62	3680.74	4274.13	4185.64	3128.25	5006.53	3606.35	3086.83
12	ENSG00000001561	ectonucleotide pyrophosphatase/phosphodiesterase 4	ENPP4	protein-coding	0.0990689	0.999488	2176.38	0.403562	0.245486	0.80608	2496.82	1951.24	1803.29	2047.87	2258.05	953.059	2789.19	3111.52
13	ENSG00000001617	semaphorin 3F	SEMA3F	protein-coding	0.982143	0.999488	8.87581	1.30814	0.750792	0.452778	0	14.1102	2.60089	6.98334	31.523	4.75341	9.86014	1.17549
14	ENSG00000001626	CF transmembrane conductance regulator	CFTR	protein-coding	0.715301	0.999488	4.94196	1.22672	0.583102	0.559825	5.5077	5.03935	0	2.61875	3.31822	8.31847	13.5577	1.17549
15	ENSG00000001629	ankyrin repeat and IBR domain containing 1	ANKIB1	protein-coding	-0.0266465	0.999488	5812.34	0.252753	-0.105425	0.916039	5971.27	4870.03	6797	4846.44	5957.03	4986.33	5367.61	7702.98
16	ENSG00000001630	cytochrome P450 family 51 subfamily A member 1	CYP51A1	protein-coding	0.109839	0.999488	8850.81	0.309603	0.354773	0.722759	8315.71	7158.91	9826.17	6881.21	8471.4	10345.8	13089.3	6717.92
17	ENSG00000001631	KRIT1 ankyrin repeat containing	KRIT1	protein-coding	0.36577	0.923663	2112.91	0.271136	1.34903	0.177328	1576.12	1781.92	2011.36	1581.73	1980.97	2595.36	2521.73	2854.09
18	ENSG00000002016	RAD52 homolog, DNA repair protein	RAD52	protein-coding	-0.134802	0.999488	423.588	0.214448	-0.628598	0.529612	525.985	445.479	374.528	390.194	433.027	350.564	411.661	457.265
19	ENSG00000002079				0.115819	0.999488	3.14971	1.82739	0.0633797	0.949464	4.58975	0	4.33482	5.23751	0	0	9.86014	1.17549
20	ENSG00000002330	BCL2 associated agonist of cell death	BAD	protein-coding	0.140199	0.999488	794.15	0.229407	0.611135	0.54111	858.283	806.297	574.797	810.068	704.291	814.021	962.596	822.842
21	ENSG00000002549	leucine aminopeptidase 3	LAP3	protein-coding	-0.378742	0.934099	13065.3	0.287768	-1.31614	0.188127	14765.2	10771.1	20269.6	14314.1	11012.3	9155.07	12010.9	12223.9
22	ENSG00000002586	CD99 molecule (Xg blood group)	CD99	protein-coding	0.523203	0.227456	4577.23	0.197103	2.65446	0.00794344	4092.22	3529.56	3163.55	4803.67	5811.02	5790.84	4943.63	4483.32
23	ENSG00000002587	heparan sulfate-glucosamine 3-sulfotransferase 1	HS3ST1	protein-coding	0.109567	0.999488	195.372	1.10002	0.0996045	0.920658	169.821	255.999	132.646	94.2751	60.5574	1.18835	274.851	573.639
24	ENSG00000002726	amine oxidase copper containing 1	AOC1	protein-coding	0.173251	0.999488	712.362	2.17876	0.079518	0.936621	8.26155	1969.38	1.73393	2463.37	973.067	274.509	7.39511	1.17549
25	ENSG00000002745	Wnt family member 16	WNT16	protein-coding	4.03247	0.451367	3.54649	1.82706	2.20709	0.0273081	0	0	0.866964	0	2.48866	9.50682	4.93007	10.5794
26	ENSG00000002746	HECT, C2 and WW domain containing E3 ubiquitin protein ligase 1	HECW1	protein-coding	-0.0851434	0.999488	11.4963	1.05251	-0.0808958	0.935525	16.5231	9.07084	10.4036	31.425	12.4433	5.94176	6.16259	0
27	ENSG00000002822	mitotic arrest deficient 1 like 1	MAD1L1	protein-coding	0.300662	0.999488	2291.95	0.32877	0.914504	0.360452	1779.91	2643.65	1582.21	1949.23	1804.28	2215.09	3317.94	3043.34
28	ENSG00000002834	LIM and SH3 protein 1	LASP1	protein-coding	0.122728	0.999488	11375.9	0.126857	0.96745	0.333319	11216.4	10119	10997.4	11079.9	12044.3	11670.8	12181	11698.5
29	ENSG00000002919	sorting nexin 11	SNX11	protein-coding	0.0188754	0.999488	3198.48	0.426411	0.0442658	0.964693	2456.43	4365.09	2695.39	2408.38	2507.74	1937.01	3649.48	5568.29
30	ENSG00000003056	mannose-6-phosphate receptor, cation dependent	M6PR	protein-coding	-0.0070089	0.999488	8821.35	0.194242	-0.0360833	0.971216	7905.39	8960.98	9677.92	8516.19	8946.74	7177.65	10132.5	9253.45
31	ENSG00000003096	kelch like family member 13	KLHL13	protein-coding	0.569625	0.999488	242.956	1.14861	0.495927	0.619946	10.0975	476.723	72.825	18.3313	430.538	71.3011	149.135	714.697
32	ENSG00000003147	islet cell autoantigen 1	ICA1	protein-coding	0.185161	0.999488	212.492	0.517185	0.358017	0.720331	262.534	254.991	70.2241	302.902	305.276	216.28	146.67	141.059
33	ENSG00000003249	dysbindin domain containing 1	DBNDD1	protein-coding	-1.14588	0.954948	1344.19	0.915694	-1.25138	0.210798	4268.47	1117.73	747.323	198.152	892.6	197.267	470.822	2861.14
34	ENSG00000003393	alsin Rho guanine nucleotide exchange factor ALS2	ALS2	protein-coding	-0.177713	0.999488	1253.72	0.378364	-0.469687	0.638579	1081.35	1891.77	1081.97	1315.49	1137.32	645.275	1655.27	1221.33
35	ENSG00000003400	caspase 10	CASP10	protein-coding	-0.494581	0.930032	966.853	0.371108	-1.33271	0.182626	1485.24	1175.18	883.436	685.24	1271.71	526.44	702.535	1005.04
36	ENSG00000003402	CASP8 and FADD like apoptosis regulator	CFLAR	protein-coding	-0.119093	0.999488	11164.4	0.369013	-0.322734	0.746897	7749.34	19555.7	7933.59	11158.5	11693.4	9391.55	10629.2	11203.6
37	ENSG00000003436	tissue factor pathway inhibitor	TFPI	protein-coding	-0.481613	0.99424	135.255	0.453386	-1.06226	0.288118	197.359	118.929	177.728	160.617	190.797	80.808	89.9738	65.8274
38	ENSG00000003509	NADH:ubiquinone oxidoreductase complex assembly factor 7	NDUFAF7	protein-coding	-0.124773	0.999488	1280.25	0.259409	-0.480989	0.630524	1098.79	1796.03	1155.66	1071.94	1196.22	1410.57	1389.05	1123.77
39	ENSG00000003756	RNA binding motif protein 5	RBM5	protein-coding	0.344352	0.883034	6377.97	0.238567	1.44342	0.148902	5442.53	5960.55	4972.04	5551.76	8166.96	5611.4	6976.05	8342.45
40	ENSG00000003989	solute carrier family 7 member 2	SLC7A2	protein-coding	5.72669	0.0123687	91.5595	1.51688	3.7753	0.000159815	1.8359	2.01574	4.33482	604.932	27.3753	0	82.5787	9.40391
41	ENSG00000004059	ADP ribosylation factor 5	ARF5	protein-coding	0.0515937	0.999488	2717.57	0.196054	0.263161	0.792426	2691.43	2937.94	2341.67	2509.64	2511.06	3045.75	2506.94	3196.16
42	ENSG00000004139	sterile alpha and TIR motif containing 1	SARM1	protein-coding	-0.714565	0.799231	1656.31	0.446298	-1.60109	0.109356	2328.84	2803.9	1441.76	1880.26	1593.57	519.31	1329.89	1352.99
43	ENSG00000004142	DNA polymerase delta interacting protein 2	POLDIP2	protein-coding	-0.0611064	0.999488	5712.79	0.203681	-0.30001	0.764169	5615.1	5651.13	6327.97	6793.92	4487.06	5751.63	5768.18	5307.33
44	ENSG00000004399	plexin D1	PLXND1	protein-coding	-0.480033	0.999488	31.2551	0.841203	-0.57065	0.568237	81.6976	24.1889	7.80268	11.3479	20.7388	29.7088	61.6259	12.9304
45	ENSG00000004455	adenylate kinase 2	AK2	protein-coding	0.116119	0.999488	16073.3	0.259605	0.447292	0.654664	14742.3	15268.2	15808.2	13545.1	13275.3	23358.3	16854.7	15733.9
46	ENSG00000004468	CD38 molecule	CD38	protein-coding	0.215505	0.999488	2577.42	1.04169	0.206881	0.836103	1703.72	623.872	4697.21	1222.08	2673.65	265.003	341.407	9092.41
47	ENSG00000004478	FKBP prolyl isomerase 4	FKBP4	protein-coding	-0.113937	0.999488	6643.81	0.434199	-0.262409	0.793006	5680.28	5717.65	9526.2	7536.77	3367.16	10060.6	7204.07	4057.79
48	ENSG00000004487	lysine demethylase 1A	KDM1A	protein-coding	0.00345827	0.999488	7414.83	0.2825	0.0122416	0.990233	7887.03	6114.75	8208.42	6699.64	4974.83	9717.16	7835.11	7881.65
49	ENSG00000004534	RNA binding motif protein 6	RBM6	protein-coding	0.244847	0.999488	7232.04	0.267001	0.917024	0.35913	5996.05	7085.33	6366.98	6560.85	10370.3	5500.88	8050.81	7925.15
50	ENSG00000004660	calcium/calmodulin dependent protein kinase kinase 1	CAMKK1	protein-coding	-0.0216792	0.999488	118.385	0.462401	-0.0468839	0.962606	145.036	84.6611	128.311	124.827	45.6255	111.705	129.414	177.499
51	ENSG00000004700	RecQ like helicase	RECQL	protein-coding	-0.282964	0.999488	6101.3	0.283246	-0.999004	0.317793	5965.76	5163.32	9467.25	6580.93	5057.79	6474.14	4984.3	5116.9
52	ENSG00000004766	VPS50 subunit of EARP/GARPII complex	VPS50	protein-coding	-0.0868916	0.999488	1422.38	0.210747	-0.412302	0.680118	1286.05	1481.57	1661.1	1433.33	1279.17	1207.37	1322.49	1707.99
53	ENSG00000004776	heat shock protein family B (small) member 6	HSPB6	protein-coding	-0.801295	0.987245	12.8822	0.702971	-1.13987	0.254341	35.8001	8.06297	8.66964	6.98334	9.95465	9.50682	12.3252	11.7549
54	ENSG00000004777	Rho GTPase activating protein 33	ARHGAP33	protein-coding	0.138988	0.999488	496.361	0.278151	0.499685	0.617297	564.539	496.88	339.85	515.894	649.541	519.31	400.568	484.302
55	ENSG00000004779	NADH:ubiquinone oxidoreductase subunit AB1	NDUFAB1	protein-coding	-0.241062	0.999488	2485.52	0.257753	-0.935243	0.349663	2406.87	2416.87	3426.24	2864.92	2057.29	2636.95	2227.16	1847.87
56	ENSG00000004838	zinc finger MYND-type containing 10	ZMYND10	protein-coding	-0.917454	0.975385	14.5074	0.771641	-1.18896	0.234454	14.6872	41.3227	6.06875	10.475	20.7388	8.31847	7.39511	7.05294
57	ENSG00000004846	ATP binding cassette subfamily B member 5	ABCB5	protein-coding	-0.455559	0.999488	15.0455	0.628058	-0.725346	0.46824	18.359	19.1495	17.3393	23.5688	19.0797	7.13011	9.86014	5.87745
58	ENSG00000004864	solute carrier family 25 member 13	SLC25A13	protein-coding	-0.58738	0.727898	1478.23	0.337699	-1.73936	0.0819716	2450.93	1444.28	1711.39	1724.89	833.702	1460.49	1186.91	1013.27
59	ENSG00000004866	suppression of tumorigenicity 7	ST7	protein-coding	0.63293	0.980343	3215.77	0.538269	1.17586	0.23965	1961.66	2549.91	2665.05	2425.84	1550.44	3349.97	8377.42	2845.86
60	ENSG00000004866	ST7 overlapping transcript 3	ST7-OT3	ncRNA	0.63293	0.980343	3215.77	0.538269	1.17586	0.23965	1961.66	2549.91	2665.05	2425.84	1550.44	3349.97	8377.42	2845.86
61	ENSG00000004897	cell division cycle 27	CDC27	protein-coding	-0.153957	0.999488	7678.03	0.21272	-0.723756	0.469216	7850.31	6482.63	10256.2	7692.15	6903.55	7689.83	7175.72	7373.84
62	ENSG00000004939	solute carrier family 4 member 1 (Diego blood group)	SLC4A1	protein-coding	-0.0742082	0.999488	41.1445	0.799321	-0.092839	0.926031	30.2924	40.3148	57.2196	61.9772	92.0805	10.6952	28.3479	8.22842
63	ENSG00000004961	holocytochrome c synthase	HCCS	protein-coding	0.150592	0.999488	1495.42	0.202166	0.744893	0.456336	1230.97	1362.64	1603.88	1826.14	1344.71	1586.45	1586.25	1422.34
64	ENSG00000004975	dishevelled segment polarity protein 2	DVL2	protein-coding	-0.0213998	0.999488	1961.85	0.144771	-0.147818	0.882487	2004.8	2026.83	1908.19	1912.56	1866.5	1833.63	2182.79	1959.54
65	ENSG00000005007	UPF1 RNA helicase and ATPase	UPF1	protein-coding	-0.0556585	0.999488	6161.91	0.144502	-0.385175	0.700107	6072.24	6531	6329.7	6263.18	5319.93	6376.7	6248.86	6153.69
66	ENSG00000005020	src kinase associated phosphoprotein 2	SKAP2	protein-coding	-0.00255863	0.999488	5681.45	0.310886	-0.0082301	0.993433	6723.99	5020.2	5319.69	6939.7	6913.5	6532.37	3746.85	4255.27
67	ENSG00000005022	solute carrier family 25 member 5	SLC25A5	protein-coding	-0.179972	0.999488	18140.4	0.27541	-0.653471	0.513453	18884.1	18463.2	21378.5	20698.6	13411.4	23138.4	15638.2	13511.1
68	ENSG00000005059	mitochondrial calcium uniporter dominant negative subunit beta	MCUB	protein-coding	-0.450663	0.936764	1757.71	0.344904	-1.30664	0.191336	2207.67	1606.55	2521.13	1538.08	1491.54	1026.74	1273.19	2396.82
69	ENSG00000005075	RNA polymerase II subunit J	POLR2J	protein-coding	-0.339735	0.939862	876.892	0.262123	-1.29609	0.194944	967.519	874.832	1186.01	1067.58	809.644	789.066	618.724	701.767
70	ENSG00000005100	DEAH-box helicase 33	DHX33	protein-coding	-0.169564	0.999488	2858.14	0.298738	-0.5676	0.570307	2886.95	2481.38	3844.12	3387.79	1815.89	3080.21	2979	2389.77
71	ENSG00000005102	mesenchyme homeobox 1	MEOX1	protein-coding	2.43192	0.67479	142.636	1.3298	1.82878	0.0674325	14.6872	98.7713	0.866964	686.986	72.1712	168.746	2.46504	96.3901
72	ENSG00000005108	thrombospondin type 1 domain containing 7A	THSD7A	protein-coding	4.79191	0.489648	2.98505	2.2326	2.14634	0.031846	0	0	0	0.872918	0	9.50682	12.3252	1.17549
73	ENSG00000005156	DNA ligase 3	LIG3	protein-coding	0.204309	0.999488	2287.03	0.200203	1.02051	0.307488	1805.61	2198.17	2261.04	2407.51	2031.58	2857.99	2452.71	2281.62
74	ENSG00000005175	RNA polymerase II associated protein 3	RPAP3	protein-coding	0.135606	0.999488	2695.59	0.274133	0.494674	0.62083	2395.85	2221.35	2999.7	2877.14	2048.17	3732.62	2926	2363.91
75	ENSG00000005187	acyl-CoA synthetase medium chain family member 3	ACSM3	protein-coding	-0.710181	0.807156	1018.55	0.448717	-1.58269	0.113491	1595.4	1467.46	973.601	698.334	890.941	1510.4	436.311	575.99
76	ENSG00000005189	RNA exonuclease 5	REXO5	protein-coding	0.138823	0.999488	607.697	0.315473	0.440048	0.659903	718.755	419.274	576.531	728.886	515.982	753.415	717.325	431.405
77	ENSG00000005194	cytokine induced apoptosis inhibitor 1	CIAPIN1	protein-coding	-0.132595	0.999488	1497.05	0.270761	-0.48971	0.624339	1356.73	1504.75	1890.85	2007.71	1290.79	1480.69	1241.15	1203.7
78	ENSG00000005206	signal peptide peptidase like 2B	SPPL2B	protein-coding	0.251415	0.999488	1155.87	0.29118	0.863434	0.387899	1217.2	1179.21	703.108	1095.51	1605.19	1245.39	1009.43	1191.95
79	ENSG00000005238	family with sequence similarity 214 member B	FAM214B	protein-coding	-0.20929	0.999488	567.855	0.43338	-0.482926	0.629148	827.991	600.691	432.615	583.982	878.497	288.77	366.058	564.235
80	ENSG00000005243	COPI coat complex subunit zeta 2	COPZ2	protein-coding	-0.20885	0.999488	83.1979	0.934359	-0.223522	0.823129	111.072	96.7556	65.0223	42.773	227.298	2.3767	59.1608	61.1254
81	ENSG00000005249	protein kinase cAMP-dependent type II regulatory subunit beta	PRKAR2B	protein-coding	-0.0379902	0.999488	41.338	1.20775	-0.0314553	0.974906	4.58975	95.7477	26.0089	157.125	23.2275	3.56506	9.86014	10.5794
82	ENSG00000005302	MSL complex subunit 3	MSL3	protein-coding	-0.951451	0.458513	8212.91	0.433088	-2.1969	0.0280278	12170.2	16862.7	6256.88	5268.93	8428.27	5598.33	3358.61	7759.4
83	ENSG00000005339	CREB binding protein	CREBBP	protein-coding	0.177627	0.999488	6121.5	0.265177	0.669842	0.502958	6200.75	5564.45	5208.72	5660	4935.84	6609.62	5773.11	9019.53
84	ENSG00000005379	TSPO associated protein 1	TSPOAP1	protein-coding	-0.373238	0.999488	500.836	0.50381	-0.740832	0.458795	776.586	486.802	488.968	177.202	842.827	305.407	437.544	491.354
85	ENSG00000005381	myeloperoxidase	MPO	protein-coding	0.35533	0.999488	7.95355	1.6083	0.220935	0.825143	3.6718	13.1023	3.46786	1.74584	0	7.13011	34.5105	0
86	ENSG00000005436	GC-rich sequence DNA-binding factor 2	GCFC2	protein-coding	0.00601847	0.999488	1704.75	0.333924	0.0180235	0.98562	1041.87	2229.41	1829.29	1655.05	1178.8	1832.44	2087.88	1783.22
87	ENSG00000005448	WD repeat domain 54	WDR54	protein-coding	-0.441308	0.840049	1905.16	0.288954	-1.52726	0.126696	3233.02	2044.97	1564.87	1834.87	1786.03	1500.89	1586.25	1690.35
88	ENSG00000005469	carnitine O-octanoyltransferase	CROT	protein-coding	-0.302679	0.999488	647.024	0.358824	-0.843532	0.398931	536.083	1057.26	608.609	684.368	602.256	407.605	480.682	799.333
89	ENSG00000005471	ATP binding cassette subfamily B member 4	ABCB4	protein-coding	0.296191	0.999488	563.181	0.558649	0.530191	0.595979	444.288	717.604	317.309	431.221	965.601	198.455	465.892	965.077
90	ENSG00000005483	lysine methyltransferase 2E (inactive)	KMT2E	protein-coding	0.280676	0.999488	9427.2	0.279566	1.00397	0.315392	9149.21	8533.64	7251.29	6439.51	9481.8	11880	10364.2	12318
91	ENSG00000005486	rhomboid domain containing 2	RHBDD2	protein-coding	0.243397	0.999488	1012.24	0.417203	0.583401	0.559623	729.77	1262.86	731.718	1424.6	1201.19	461.081	1125.29	1161.38
[truncated: 23,488 more rows]
